# Supplementary material for: 1-Chloro-1-[(4-methyl­phen­yl)hydrazinyl­idene]propan-2-one
Source: Acta Crystallogr Sect E Struct Rep Online. 2011 Jul 9;67(Pt 8):o1964. doi: 10.1107/S1600536811026419 (PMC3212346; doi:10.1107/S1600536811026419)
Supplement: Supplementary file 2 [file e-67-o1964-Isup2.hkl]

# 
# h,k,l, Fc-squared, Fo-squared, sigma(Fo-squared) and status flag 
# 
data_I
_shelx_title '  P21  382 Friedel pairs' 
_shelx_refln_list_code          4 
_shelx_F_calc_maximum      161.35 
_exptl_crystal_F_000       440.00 
_reflns_d_resolution_high  0.8012 
 
loop_ 
 _symmetry_equiv_pos_as_xyz 
 'x, y, z' 
 '-x, y+1/2, -z' 
 
_cell_length_a    11.0572 
_cell_length_b     7.6570 
_cell_length_c    12.4613 
_cell_angle_alpha  90.000 
_cell_angle_beta  105.063 
_cell_angle_gamma  90.000 
 
_shelx_F_squared_multiplier     1.000 
 
loop_ 
 _refln_index_h 
 _refln_index_k 
 _refln_index_l 
 _refln_F_squared_calc 
 _refln_F_squared_meas 
 _refln_F_squared_sigma 
 _refln_observed_status 
   6  -6   0      147.44      173.40     10.87 o 
   7  -6   0       14.41       16.86      4.51 o 
   8  -6   0       67.90       86.89      7.62 o 
   9  -6   0      168.39      195.47     10.05 o 
  10  -6   0      154.69      175.43      7.62 o 
   8  -5   0      133.61      168.84     12.22 o 
   9  -5   0       34.74       39.45      5.24 o 
  10  -5   0      115.41      131.65      6.15 o 
  11  -5   0       38.81       45.72      4.61 o 
   6  -4   0      214.36      225.80     12.20 o 
   7  -4   0      125.36      144.40     11.06 o 
   8  -4   0      214.10      231.27     14.55 o 
   9  -4   0       69.58       79.05      8.94 o 
  10  -4   0       17.77       21.44      3.64 o 
  11  -4   0      233.17      249.55     10.56 o 
  12  -4   0        6.12        5.47      1.92 o 
   3  -3   0      418.25      414.23      8.17 o 
   4  -3   0     2275.17     2498.18     23.11 o 
   7  -3   0       29.50       25.46      5.52 o 
   8  -3   0       48.15       40.40      7.21 o 
   9  -3   0      164.34      156.40     12.61 o 
  10  -3   0       41.34       49.33      9.25 o 
  11  -3   0       95.87       99.28      5.97 o 
  12  -3   0       84.59       91.48      4.58 o 
   3  -2   0       57.55       58.99      3.13 o 
   4  -2   0     1414.62     1405.99     17.29 o 
   5  -2   0      470.03      537.62     12.98 o 
   6  -2   0     1050.87     1137.33     21.55 o 
   7  -2   0       93.94      112.63      8.24 o 
   8  -2   0      113.20      103.15     10.06 o 
   9  -2   0      124.73      117.50     10.95 o 
  10  -2   0       18.00       13.90      5.47 o 
  11  -2   0      113.66      106.84      6.36 o 
  12  -2   0       29.38       25.66      2.92 o 
  13  -2   0       94.26       87.73      5.37 o 
   2  -1   0     2069.88     1896.88     13.04 o 
   3  -1   0      642.90      572.54      9.82 o 
   4  -1   0      205.32      221.51      7.65 o 
   5  -1   0       99.79      106.77      6.31 o 
   6  -1   0      206.97      215.97     10.47 o 
   7  -1   0       53.93       83.60      7.51 o 
   8  -1   0       24.45       25.98      4.08 o 
   9  -1   0       43.23       29.74      6.24 o 
  10  -1   0        3.36        0.55      3.96 o 
  11  -1   0      187.88      169.46      7.56 o 
  12  -1   0       14.16        7.61      3.43 o 
  13  -1   0      111.04      103.50      5.99 o 
   1   0   0      302.12      303.54      5.09 o 
   2   0   0      713.16      824.44     11.51 o 
   3   0   0      159.02      193.41      7.49 o 
   4   0   0     6550.27     7818.01     49.49 o 
   5   0   0        2.29        4.00      3.09 o 
   6   0   0      630.61      656.04     18.70 o 
   7   0   0      626.99      638.51     20.01 o 
   8   0   0       82.18       73.13      5.50 o 
   9   0   0       86.79       74.21      6.01 o 
  10   0   0       13.65       15.37      5.34 o 
  11   0   0       40.88       41.60      6.15 o 
  12   0   0       16.38       16.78      3.69 o 
   1   1   0       50.73       50.13      1.96 o 
   2   1   0     2033.73     2083.70     27.15 o 
   3   1   0      629.43      610.21     16.35 o 
   4   1   0      185.99      235.99     10.89 o 
   5   1   0      107.19      124.44      8.82 o 
   6   1   0      192.83      195.04     11.20 o 
   7   1   0       63.24       71.58      7.82 o 
   8   1   0       29.06       22.56      3.45 o 
   9   1   0       38.93       42.00      4.85 o 
  10   1   0        5.80        4.20      3.88 o 
  11   1   0      182.67      170.47     10.49 o 
   0   2   0     1123.24     1113.21     13.31 o 
   1   2   0     7951.00     7668.62     27.90 o 
   2   2   0    26034.94    23651.84    105.96 o 
   3   2   0       48.51       42.82      6.41 o 
   4   2   0     1408.65     1193.79     28.00 o 
   5   2   0      489.69      500.12     19.11 o 
   6   2   0     1067.16     1108.65     28.87 o 
   7   2   0      119.69      132.88     11.25 o 
   8   2   0      109.06      120.64     11.14 o 
   1   3   0      882.58      832.05     10.38 o 
   2   3   0     1004.76     1048.52     16.66 o 
   3   3   0      426.89      423.06     11.62 o 
   4   3   0     2226.39     2138.46     43.26 o 
   5   3   0       18.42       18.45      6.34 o 
   6   3   0      154.12      145.24     13.15 o 
   7   3   0       35.27       36.21      7.48 o 
   8   3   0       53.49       56.68      8.76 o 
   0   4   0     1737.39     1631.81     23.57 o 
   1   4   0      532.83      542.35      9.79 o 
   2   4   0      870.87      813.16     18.63 o 
   3   4   0     2571.81     2557.15     34.93 o 
   4   4   0     2013.96     1912.61     25.99 o 
   5   4   0       62.31       60.75      5.38 o 
   6   4   0      230.94      208.60      7.46 o 
   7   4   0      135.15      137.36     23.66 o 
   1   5   0      343.61      317.83      8.56 o 
   2   5   0      370.59      361.17     13.79 o 
   3   5   0      295.22      303.15     13.41 o 
   4   5   0      319.63      341.36     10.81 o 
   5   5   0      487.40      464.13     13.02 o 
   6   5   0      274.54      286.68     14.49 o 
   7   5   0      413.62      357.02     15.28 o 
   0   6   0      453.54      439.60     27.06 o 
   1   6   0       69.66       77.94      4.07 o 
   2   6   0      174.44      169.09      8.06 o 
   3   6   0       46.56       38.32      3.98 o 
   4   6   0      540.44      525.46     20.24 o 
   5   6   0      206.96      182.65     12.09 o 
   6   6   0      155.12      143.80     10.40 o 
   7   6   0       21.38       19.11      4.08 o 
   8   6   0       76.42       83.70      6.35 o 
   1   7   0      111.96      122.87      9.44 o 
   2   7   0      105.55      107.56      9.04 o 
   3   7   0       85.58       83.45      8.15 o 
   4   7   0       20.28       23.46      5.01 o 
   5   7   0      253.33      233.62     12.83 o 
   6   7   0      179.98      163.07      9.98 o 
   7   7   0      205.34      178.33      9.21 o 
   8   7   0       54.12       53.73      4.03 o 
   0   8   0      146.15      150.16      9.02 o 
   1   8   0       46.53       51.37      5.79 o 
   2   8   0      129.60      136.98      9.20 o 
   3   8   0       11.88       11.63      3.36 o 
   4   8   0       85.36       85.29      7.02 o 
   5   8   0       68.67       64.04      5.83 o 
   6   8   0      248.53      254.96      9.79 o 
   1   9   0       26.94       27.69      3.20 o 
   2   9   0       25.70       28.05      3.30 o 
   3   9   0       80.76       92.96      5.50 o 
   4   9   0       28.86       30.65      3.15 o 
 -10  -6   1      209.34      206.51      8.80 o 
  -9  -6   1       10.70       15.92      4.08 o 
  -8  -6   1       89.88      102.69      8.47 o 
  -7  -6   1       13.31       19.34      4.62 o 
  -6  -6   1      942.48     1042.00     26.14 o 
   7  -6   1      246.69      280.90     13.65 o 
   8  -6   1       96.88      109.15      8.44 o 
   9  -6   1       90.89      112.98      7.30 o 
 -11  -5   1        8.35       10.53      3.11 o 
 -10  -5   1       52.95       52.31      7.91 o 
  -9  -5   1       63.91       72.37      5.77 o 
  -8  -5   1       21.34       27.37      5.74 o 
  -7  -5   1       41.78       47.93      6.96 o 
   8  -5   1       22.05       20.79      4.85 o 
   9  -5   1       59.11       69.76      5.17 o 
  10  -5   1       47.18       54.19      3.91 o 
  11  -5   1      185.29      221.20      8.18 o 
 -12  -4   1      116.08      116.99      4.62 o 
 -11  -4   1       18.53       22.42      3.16 o 
 -10  -4   1       41.27       43.55      4.78 o 
  -9  -4   1       73.54       81.24     12.22 o 
  -8  -4   1      639.30      669.61     24.00 o 
  -7  -4   1        9.61       10.15      4.64 o 
   6  -4   1      101.50      113.96     10.01 o 
   7  -4   1      203.34      220.70     14.06 o 
   8  -4   1      109.54      122.35     10.70 o 
   9  -4   1      104.09      108.69     10.03 o 
  10  -4   1       93.38      102.69      6.28 o 
  11  -4   1      182.51      200.46      7.05 o 
 -12  -3   1       20.69       19.67      2.73 o 
 -11  -3   1       14.17       10.06      2.86 o 
 -10  -3   1       55.57       59.71      5.46 o 
  -9  -3   1      102.22       95.48     10.41 o 
  -8  -3   1      220.59      250.22     15.31 o 
  -7  -3   1       77.78       71.32      7.90 o 
  -5  -3   1       49.17       47.75      4.39 o 
  -4  -3   1      359.12      373.49      9.72 o 
   7  -3   1      212.32      254.12     15.34 o 
   8  -3   1      385.66      408.24     19.97 o 
   9  -3   1      102.78      108.65     10.49 o 
  10  -3   1        6.77       14.32      5.38 o 
  11  -3   1      162.01      159.43      7.10 o 
  12  -3   1       14.62       15.56      2.08 o 
 -13  -2   1       80.44       80.97      5.67 o 
 -12  -2   1       14.36       14.80      3.06 o 
 -11  -2   1        4.87        3.09      2.49 o 
 -10  -2   1      247.12      215.05      9.85 o 
  -9  -2   1        9.26       10.95      5.91 o 
  -8  -2   1      295.60      297.72     10.58 o 
  -7  -2   1      184.11      187.87     10.33 o 
  -6  -2   1     1419.56     1405.40     23.76 o 
  -5  -2   1      270.67      294.78      9.40 o 
  -4  -2   1     1288.25     1129.76     15.71 o 
  -3  -2   1        0.60       -0.10      1.70 o 
   2  -2   1     1092.26     1100.23      9.69 o 
   3  -2   1      215.58      285.35      7.05 o 
   4  -2   1       63.39       80.46      5.07 o 
   5  -2   1      365.47      487.64     13.38 o 
   7  -2   1      483.40      540.06     21.38 o 
   8  -2   1       48.34       46.14      7.70 o 
   9  -2   1      480.63      490.57     21.63 o 
  10  -2   1       36.81       41.53      7.13 o 
  11  -2   1      185.84      182.34      7.93 o 
  12  -2   1       27.85       24.81      5.32 o 
 -13  -1   1       23.34       24.90      3.72 o 
 -12  -1   1       34.43       30.38      5.48 o 
 -11  -1   1       74.61       66.27      5.13 o 
 -10  -1   1       50.26       52.04      5.14 o 
  -9  -1   1       25.23       31.52      4.45 o 
  -8  -1   1      163.96      159.76      7.99 o 
  -7  -1   1      283.53      262.93     12.47 o 
  -6  -1   1     1367.82     1423.23     23.75 o 
  -5  -1   1     2243.60     2373.99     26.51 o 
  -4  -1   1       13.10       14.56      2.58 o 
  -3  -1   1     2905.07     2555.42     19.63 o 
  -2  -1   1     1868.69     1773.95     10.39 o 
   1  -1   1      783.74      923.83      7.57 o 
   2  -1   1     6916.36     9068.93     37.01 o 
   3  -1   1      602.60      802.35     13.96 o 
   4  -1   1      796.77     1072.97     18.87 o 
   5  -1   1       14.41       25.16      4.55 o 
   6  -1   1      156.68      180.16     10.22 o 
   7  -1   1       44.78       40.85      5.89 o 
   8  -1   1       25.23       25.05      6.17 o 
   9  -1   1      430.69      420.60     19.65 o 
  10  -1   1      193.80      168.12     12.65 o 
  11  -1   1      422.73      394.04     17.27 o 
  12  -1   1      106.67      102.61      7.73 o 
 -13   0   1       11.43        8.50      2.33 o 
 -12   0   1      147.08      134.91      9.32 o 
 -11   0   1       67.98       66.97      8.01 o 
 -10   0   1      171.21      172.08     12.64 o 
  -9   0   1        3.83        2.58      4.24 o 
  -8   0   1      803.12      747.00     22.36 o 
  -7   0   1      193.52      259.82     12.56 o 
  -6   0   1     1224.71     1337.71     24.66 o 
  -5   0   1      729.54      830.32     17.06 o 
  -4   0   1     1919.28     1902.10     22.64 o 
  -3   0   1       13.50       12.53      2.24 o 
  -2   0   1      365.01      332.11      6.14 o 
  -1   0   1      658.83      549.13      5.67 o 
   0   0   1     2776.28     2559.87      6.14 o 
   1   0   1     2383.97     2132.76     21.13 o 
   2   0   1     1226.15     1253.59     20.29 o 
   3   0   1      348.72      335.93     12.04 o 
   4   0   1     1224.66     1479.40     25.99 o 
   5   0   1      122.62      134.22      8.63 o 
   6   0   1       31.93       31.99      5.33 o 
   7   0   1      708.64      747.55     21.74 o 
   8   0   1        1.78        1.21      2.75 o 
   9   0   1      284.61      268.69     15.26 o 
  10   0   1      146.16      156.18     11.62 o 
  11   0   1      112.95      105.40      8.88 o 
  12   0   1        1.14        1.23      2.44 o 
 -11   1   1       71.04       68.24      7.37 o 
 -10   1   1       56.43       44.98      6.91 o 
  -9   1   1       26.66       27.26      7.50 o 
  -8   1   1      168.69      177.56      8.06 o 
  -7   1   1      290.22      305.53     14.35 o 
  -6   1   1     1374.36     1582.60     29.31 o 
  -5   1   1     2246.77     2856.58     36.21 o 
  -4   1   1       13.87       13.69      3.81 o 
  -3   1   1     2909.26     3311.76     32.03 o 
  -2   1   1     1820.78     1735.37     20.17 o 
  -1   1   1      670.56      673.19     10.45 o 
   0   1   1     2665.38     2672.71     12.03 o 
   1   1   1      767.67      679.03     14.16 o 
   2   1   1     7032.18     6732.05     57.69 o 
   3   1   1      628.02      572.03     18.21 o 
   4   1   1      762.43      769.19     21.48 o 
   5   1   1       12.93       15.17      4.50 o 
   6   1   1      155.77      175.82     11.23 o 
   7   1   1       52.90       62.27      7.56 o 
   8   1   1       29.10       34.25     10.00 o 
   9   1   1      429.92      393.34     17.07 o 
  10   1   1      209.97      221.89     12.74 o 
  11   1   1      437.99      428.04     15.68 o 
  -8   2   1      290.99      264.50     15.19 o 
  -7   2   1      186.50      195.55     12.65 o 
  -6   2   1     1345.71     1461.70     31.62 o 
  -5   2   1      272.65      342.93     15.04 o 
  -4   2   1     1263.13     1140.88     25.24 o 
  -3   2   1        0.33       -1.18      3.91 o 
  -2   2   1    11076.65    10237.07     62.99 o 
  -1   2   1     3701.87     3622.72     22.67 o 
   0   2   1     8379.44     7993.03     32.54 o 
   1   2   1     1937.85     2050.94     67.73 o 
   2   2   1     1212.26     1021.01     24.93 o 
   3   2   1      176.70      171.45     12.50 o 
   4   2   1       62.52       55.67      8.45 o 
   5   2   1      381.02      380.70     18.51 o 
   6   2   1      370.89      385.38     18.88 o 
   7   2   1      476.72      477.80     21.08 o 
   8   2   1       35.18       34.69      7.35 o 
  -8   3   1      232.53      265.11     16.47 o 
  -7   3   1       73.54       97.07     10.57 o 
  -6   3   1      225.14      240.29     15.36 o 
  -5   3   1       52.84       55.05      8.80 o 
  -4   3   1      356.86      353.64     16.75 o 
  -3   3   1     1418.42     1362.49     29.46 o 
  -2   3   1     1008.71      987.82     15.85 o 
  -1   3   1       11.16       10.86      1.69 o 
   0   3   1      253.12      232.63      7.47 o 
   1   3   1      173.23      173.74      4.72 o 
   2   3   1      144.17      157.06      6.09 o 
   3   3   1      384.98      375.87     10.31 o 
   4   3   1      656.52      618.72     25.50 o 
   5   3   1      307.17      279.36     17.81 o 
   6   3   1      132.11      120.10     12.06 o 
   7   3   1      224.15      257.04     17.19 o 
  -7   4   1       11.16        8.50      3.31 o 
  -6   4   1      395.51      338.44      9.21 o 
  -5   4   1      151.25      136.48     12.94 o 
  -4   4   1     3730.51     3541.23     33.73 o 
  -3   4   1      940.11      926.18     15.58 o 
  -2   4   1     3660.71     3575.42     26.22 o 
  -1   4   1      391.15      396.27      8.35 o 
   0   4   1      458.70      403.47      8.25 o 
   1   4   1      445.92      420.71      8.55 o 
   2   4   1     3426.60     3508.07     40.00 o 
   3   4   1      167.05      169.50      9.48 o 
   4   4   1      295.74      286.64     12.93 o 
   5   4   1      494.30      453.14     14.01 o 
   6   4   1       96.18       73.80      4.82 o 
  -7   5   1       50.87       41.66      5.75 o 
  -6   5   1        4.52        3.31      2.19 o 
  -5   5   1       18.23       14.54      2.76 o 
  -4   5   1      113.22      122.10     10.48 o 
  -3   5   1       30.21       30.12      4.46 o 
  -2   5   1       89.70      101.08      7.03 o 
  -1   5   1       42.92       42.98      3.25 o 
   0   5   1      191.56      192.55      6.46 o 
   1   5   1       88.83       91.17      7.02 o 
   2   5   1      168.88      149.63      9.34 o 
   3   5   1      221.86      233.30      8.79 o 
   4   5   1       32.90       39.09      4.09 o 
   5   5   1      294.73      280.31     10.34 o 
   6   5   1      155.79      154.13     11.07 o 
   7   5   1      237.39      214.11     12.12 o 
  -8   6   1       83.77       78.77      6.30 o 
  -7   6   1       13.75       11.78      3.74 o 
  -6   6   1      902.17      825.47     24.20 o 
  -5   6   1      663.64      629.27     21.75 o 
  -4   6   1     1084.75     1051.26     27.95 o 
  -3   6   1       17.41       16.14      2.80 o 
  -2   6   1      449.17      436.97     15.13 o 
  -1   6   1       14.88       20.15      1.91 o 
   0   6   1     1214.72     1181.82     23.46 o 
   1   6   1      144.83      153.33      5.64 o 
   2   6   1      110.25      107.86      6.16 o 
   3   6   1      535.27      513.39     13.67 o 
   4   6   1     1443.98     1373.02     33.03 o 
   5   6   1       33.34       39.95      6.32 o 
   6   6   1      112.17      112.04      9.40 o 
   7   6   1      232.02      203.89     11.10 o 
   8   6   1       91.68       81.63      6.28 o 
  -8   7   1        0.09       -0.47      1.71 o 
  -7   7   1      175.31      165.33      9.02 o 
  -6   7   1       58.35       53.50      6.15 o 
  -5   7   1       43.88       53.40      6.53 o 
  -4   7   1        9.04       10.57      3.82 o 
  -3   7   1       69.08       69.09      7.56 o 
  -2   7   1       30.86       34.76      5.66 o 
  -1   7   1       30.28       30.54      3.46 o 
   0   7   1       65.93       67.72      4.80 o 
   1   7   1       62.23       67.47      7.30 o 
   2   7   1       80.35       76.87      7.79 o 
   3   7   1       49.52       41.41      6.15 o 
   4   7   1       36.73       37.15      5.88 o 
   5   7   1      175.96      157.62     10.39 o 
   6   7   1      168.17      154.25      9.63 o 
   7   7   1       83.02       87.98      6.39 o 
   8   7   1       82.91       76.53      4.29 o 
  -7   8   1      142.80      130.74      5.74 o 
  -6   8   1      315.36      304.39     10.95 o 
  -5   8   1       15.25       11.85      3.21 o 
  -4   8   1       90.52       95.97      7.50 o 
  -3   8   1       18.64       25.66      4.47 o 
  -2   8   1      276.37      307.08     13.61 o 
  -1   8   1        6.70        6.97      3.34 o 
   0   8   1      162.56      175.79      7.02 o 
   1   8   1       88.35       93.56      7.47 o 
   2   8   1      255.90      244.11     12.09 o 
   3   8   1       26.21       24.83      4.23 o 
   4   8   1       40.42       38.95      4.85 o 
   5   8   1      220.42      208.19      9.81 o 
   6   8   1      357.06      340.56     10.73 o 
  -4   9   1       16.12       16.94      2.41 o 
  -3   9   1       26.82       30.10      3.39 o 
  -2   9   1       10.75       12.07      2.49 o 
   1   9   1        6.84        9.95      2.31 o 
   2   9   1       22.38       21.92      2.96 o 
   3   9   1      189.10      194.17      7.67 o 
   4   9   1       77.79       86.34      4.66 o 
  -4  -9   2       99.33      106.29      4.93 o 
  -3  -9   2       52.73       49.84      3.57 o 
  -2  -9   2       65.04       59.49      3.87 o 
  -1  -9   2       65.97       74.79      3.95 o 
 -10  -6   2       79.12       93.88      6.41 o 
  -9  -6   2       19.10       18.96      4.27 o 
  -8  -6   2      396.52      454.41     17.31 o 
  -7  -6   2        5.48       10.69      4.12 o 
  -6  -6   2      210.51      224.60     12.30 o 
   8  -6   2       33.32       34.57      4.69 o 
   9  -6   2        5.37        3.44      2.39 o 
 -11  -5   2      147.09      151.67      8.44 o 
 -10  -5   2      106.15      126.46      6.37 o 
  -9  -5   2      173.20      179.21      8.32 o 
  -8  -5   2      363.44      393.54     18.32 o 
  -7  -5   2      119.50      122.50     10.38 o 
  -6  -5   2      125.85      138.21     10.38 o 
  -5  -5   2      313.16      321.05     14.06 o 
   8  -5   2       28.82       30.31      5.29 o 
   9  -5   2      195.37      211.09      7.96 o 
  10  -5   2       64.81       73.27      4.02 o 
 -12  -4   2      133.76      138.27      7.00 o 
 -11  -4   2        4.58        1.18      2.75 o 
 -10  -4   2      792.82      795.49     17.88 o 
  -9  -4   2       13.68       15.47      5.39 o 
  -8  -4   2      349.90      366.16     12.64 o 
  -7  -4   2        6.90       12.76      3.44 o 
  -4  -4   2      750.69      781.91     16.91 o 
   6  -4   2      182.69      227.17     14.41 o 
   7  -4   2      391.64      439.79     20.12 o 
   8  -4   2       29.65       32.17      6.35 o 
   9  -4   2      128.63      142.49     11.19 o 
  10  -4   2        9.88       10.48      2.76 o 
  11  -4   2      118.04      114.87      5.01 o 
 -12  -3   2        3.28        3.41      1.98 o 
 -11  -3   2       31.77       29.81      3.93 o 
 -10  -3   2       21.80       25.87      7.74 o 
  -9  -3   2      480.63      479.48     14.72 o 
  -8  -3   2      367.18      376.80     18.27 o 
  -7  -3   2       11.79       12.59      2.91 o 
  -6  -3   2      505.21      473.92     14.24 o 
  -5  -3   2      110.45      116.17      6.63 o 
  -4  -3   2      706.00      765.93     15.45 o 
  -3  -3   2      441.47      494.79      8.82 o 
   6  -3   2      112.23      166.44     13.32 o 
   7  -3   2     1418.17     1638.18     39.29 o 
   8  -3   2      328.92      372.78     19.41 o 
   9  -3   2      204.30      206.44     14.23 o 
  10  -3   2        4.52        8.89      4.78 o 
  11  -3   2      548.90      551.50     12.08 o 
  12  -3   2      431.28      431.45     11.97 o 
 -13  -2   2       45.74       45.09      4.79 o 
 -12  -2   2      548.32      493.32     11.63 o 
 -11  -2   2       20.09       23.90      3.78 o 
 -10  -2   2      306.47      307.95     11.57 o 
  -9  -2   2       14.90       14.76      3.97 o 
  -8  -2   2     1783.17     1835.96     25.44 o 
  -7  -2   2        2.32        2.51      3.42 o 
  -6  -2   2     1364.87     1311.00     22.90 o 
  -5  -2   2       92.88      110.91      6.26 o 
  -4  -2   2     2456.16     2256.49     24.14 o 
  -3  -2   2       10.28       14.43      1.66 o 
   3  -2   2      456.67      440.67     10.50 o 
   7  -2   2      531.05      637.50     24.78 o 
   8  -2   2      521.91      552.07     23.64 o 
   9  -2   2      425.44      461.39     21.02 o 
  10  -2   2      135.99      125.37     10.73 o 
  11  -2   2      351.43      334.59      9.74 o 
  12  -2   2       37.44       37.61      4.33 o 
 -13  -1   2       61.63       51.59      5.20 o 
 -12  -1   2       14.59       15.59      4.61 o 
 -11  -1   2       59.71       48.26      4.52 o 
 -10  -1   2       19.82       17.71      3.50 o 
  -9  -1   2       58.15       57.57      4.35 o 
  -8  -1   2       82.62       79.08      6.03 o 
  -7  -1   2      983.35     1033.98     22.95 o 
  -6  -1   2      418.21      449.31     13.48 o 
  -5  -1   2      862.74      863.42     16.25 o 
  -4  -1   2     1318.04     1190.24     16.57 o 
  -3  -1   2      340.14      303.59      4.71 o 
  -2  -1   2      290.70      280.96      5.90 o 
   2  -1   2      801.20      625.07     13.87 o 
   3  -1   2      356.92      352.33     12.20 o 
   4  -1   2      283.86      379.90     13.51 o 
   5  -1   2      713.37      968.09     22.43 o 
   6  -1   2       25.96       20.61      3.84 o 
   7  -1   2      559.61      630.93     23.94 o 
   8  -1   2      139.09      154.92     12.67 o 
   9  -1   2     1599.65     1620.21     38.33 o 
  10  -1   2      644.47      625.68     23.14 o 
  11  -1   2      382.45      358.25     15.82 o 
  12  -1   2       41.85       35.70      4.43 o 
 -13   0   2        0.72       -1.18      2.09 o 
 -12   0   2       46.90       41.50      6.00 o 
 -11   0   2       54.03       48.05      6.93 o 
 -10   0   2      983.53      882.32     28.21 o 
  -9   0   2       10.83        9.78      3.36 o 
  -8   0   2      765.24      702.45     15.72 o 
  -7   0   2        5.73       21.48      4.85 o 
  -6   0   2     3332.21     3414.27     38.47 o 
  -5   0   2      101.87      106.38      6.44 o 
  -4   0   2     5766.69     5435.65     36.36 o 
  -3   0   2     1967.74     1716.53     17.22 o 
  -2   0   2     6952.15     6042.48     27.34 o 
  -1   0   2     4324.67     4030.37     20.73 o 
   0   0   2     2080.79     1980.12     11.04 o 
   1   0   2      272.96      260.29      8.13 o 
   2   0   2      288.81      239.46     12.53 o 
   3   0   2     1587.62     1483.79     29.57 o 
   4   0   2      456.98      481.38     17.44 o 
   5   0   2      560.01      813.69     22.74 o 
   6   0   2       24.03       24.12      5.81 o 
   7   0   2      650.66      733.18     23.02 o 
   8   0   2     1590.86     1607.45     27.14 o 
   9   0   2      785.59      752.01     25.34 o 
  10   0   2      231.54      226.06     13.41 o 
  11   0   2       56.06       63.00      7.02 o 
  12   0   2        2.65       -0.01      2.47 o 
 -12   1   2       14.23       10.59      3.14 o 
 -11   1   2       58.85       48.24      6.88 o 
 -10   1   2       19.70       19.02      4.89 o 
  -9   1   2       58.70       54.88      5.45 o 
  -8   1   2       84.06       81.61      8.73 o 
  -7   1   2      980.74     1123.85     26.62 o 
  -6   1   2      438.43      542.81     17.13 o 
  -5   1   2      851.34     1034.83     20.86 o 
  -4   1   2     1272.02     1429.78     21.83 o 
  -3   1   2      359.07      396.37     10.06 o 
  -2   1   2      337.38      373.11      8.09 o 
  -1   1   2      296.81      289.49      7.77 o 
   0   1   2     1936.70     1843.23      7.15 o 
   1   1   2      458.31      474.33      6.02 o 
   2   1   2      859.59      733.70     14.31 o 
   3   1   2      380.00      268.95     51.41 o 
   4   1   2      284.11      295.47     15.81 o 
   5   1   2      696.15      765.68     24.57 o 
   6   1   2       33.49       45.56      7.82 o 
   7   1   2      602.54      675.01     23.94 o 
   8   1   2      150.90      147.63      8.52 o 
   9   1   2     1531.37     1444.44     32.56 o 
  10   1   2      625.36      603.88     20.03 o 
  -9   2   2       15.61        7.26      4.57 o 
  -8   2   2     1771.25     1847.41     38.68 o 
  -7   2   2        1.95        1.58      4.05 o 
  -6   2   2     1390.30     1562.85     31.78 o 
  -5   2   2      102.94      150.48      9.96 o 
  -4   2   2     2568.54     2589.81     35.75 o 
  -3   2   2       17.63       26.78      4.67 o 
  -2   2   2     2649.81     2499.50     18.19 o 
  -1   2   2     1066.01      991.21      7.31 o 
   0   2   2     2855.82     2725.68     13.68 o 
   1   2   2       16.46       19.26      2.56 o 
   2   2   2      964.55      933.40     36.06 o 
   3   2   2      441.26      398.66     19.95 o 
   4   2   2      113.15      112.68     11.99 o 
   5   2   2      520.34      470.55     21.84 o 
   6   2   2      855.21      837.55     29.33 o 
   7   2   2      515.84      544.47     23.79 o 
   8   2   2      543.43      559.97     23.35 o 
  -8   3   2      369.65      400.96     19.82 o 
  -7   3   2       14.75        8.35      5.47 o 
  -6   3   2      496.56      453.45     19.31 o 
  -5   3   2      113.05      101.96      9.18 o 
  -4   3   2      705.61      682.52     21.03 o 
  -3   3   2      437.37      455.28      9.53 o 
  -2   3   2     1270.42     1197.21     10.94 o 
  -1   3   2      295.05      311.83      7.76 o 
   0   3   2      286.40      266.58      5.49 o 
   1   3   2      525.45      534.04     13.45 o 
   2   3   2      347.47      324.09     11.08 o 
   3   3   2       30.67       31.45      3.43 o 
   4   3   2       80.11       69.88      5.81 o 
   5   3   2      554.07      491.95     25.00 o 
   6   3   2       93.87       77.27     10.41 o 
   7   3   2     1389.15     1567.56     41.47 o 
  -7   4   2        7.61        6.08      4.33 o 
  -6   4   2      904.87      732.59     17.46 o 
  -5   4   2       71.43       59.87      5.51 o 
  -4   4   2      732.10      677.32     14.15 o 
  -3   4   2      390.89      388.36     19.23 o 
  -2   4   2      347.09      303.20      7.59 o 
  -1   4   2      319.31      313.31      7.27 o 
   0   4   2      211.89      206.51      5.73 o 
   1   4   2      306.51      331.32     12.33 o 
   2   4   2     1489.49     1425.86     26.62 o 
   3   4   2      163.97      146.77      9.14 o 
   4   4   2      482.62      429.54     16.22 o 
   5   4   2      877.97      839.53     23.84 o 
   6   4   2      204.95      182.16      8.39 o 
  -7   5   2      115.19      109.99      8.64 o 
  -6   5   2      125.76      103.63      7.59 o 
  -5   5   2      322.09      306.81     11.73 o 
  -4   5   2      489.01      447.14     11.70 o 
  -3   5   2      187.91      215.26     10.28 o 
  -2   5   2      144.53      145.11      7.78 o 
  -1   5   2      310.16      290.65      7.84 o 
   0   5   2      184.93      189.01      6.26 o 
   1   5   2      189.28      194.90     10.48 o 
   2   5   2       15.84       10.48      3.06 o 
   3   5   2      298.76      290.94     10.06 o 
   4   5   2       82.25       73.58      5.52 o 
   5   5   2      212.59      192.18      8.83 o 
   6   5   2      742.44      692.74     23.08 o 
   7   5   2       55.90       53.47      6.62 o 
  -8   6   2      415.49      416.56     14.14 o 
  -7   6   2        6.04        1.24      2.75 o 
  -6   6   2      193.64      169.62     11.34 o 
  -5   6   2      118.34      122.38      9.97 o 
  -4   6   2      298.27      289.30     14.93 o 
  -3   6   2        5.73        6.58      3.92 o 
  -2   6   2      342.53      358.17     15.94 o 
  -1   6   2        1.92        4.07      1.76 o 
   0   6   2      213.98      202.46      6.63 o 
   1   6   2      156.36      147.51      7.05 o 
   2   6   2       97.78       95.06      5.99 o 
   3   6   2       60.31       47.88      6.89 o 
   4   6   2      198.17      185.46     12.59 o 
   5   6   2      284.16      271.16     14.94 o 
   6   6   2       86.60       72.52      7.97 o 
   7   6   2      147.73      131.79      8.80 o 
   8   6   2       36.58       30.34      3.83 o 
  -8   7   2       15.06       20.33      3.02 o 
  -7   7   2      280.16      283.20     11.95 o 
  -6   7   2      456.75      446.46     16.62 o 
  -5   7   2       35.82       37.55      5.89 o 
  -4   7   2       55.72       56.29      6.79 o 
  -3   7   2       94.68      101.02      8.75 o 
  -2   7   2       36.24       34.34      5.43 o 
  -1   7   2       12.16       13.26      2.66 o 
   0   7   2      170.00      164.42      7.35 o 
   1   7   2      289.61      303.90     19.07 o 
   2   7   2       95.46       90.33      8.62 o 
   3   7   2      139.67      142.07     10.51 o 
   4   7   2      102.96      103.81      9.03 o 
   5   7   2      145.15      135.93      9.57 o 
   6   7   2        4.88        4.13      2.91 o 
   7   7   2       32.51       28.95      3.75 o 
  -7   8   2       87.89       81.43      4.72 o 
  -6   8   2      180.51      182.40      8.62 o 
  -5   8   2       43.50       41.43      4.83 o 
  -4   8   2      170.46      190.19     10.42 o 
  -3   8   2       24.83       31.74      4.70 o 
  -2   8   2       46.21       56.85      6.22 o 
  -1   8   2       49.73       50.34      5.78 o 
   0   8   2      171.08      183.12      9.23 o 
   1   8   2       53.44       57.93      6.02 o 
   2   8   2      227.10      214.67     11.25 o 
   3   8   2      108.95      107.89      7.85 o 
   4   8   2      148.92      138.59      8.49 o 
   5   8   2       14.09       13.48      3.10 o 
   6   8   2       29.17       27.36      3.18 o 
   1   9   2       10.69        9.90      2.04 o 
   2   9   2       34.47       37.17      3.57 o 
   3   9   2       53.58       56.15      4.05 o 
  -4  -9   3        5.02        1.69      1.81 o 
  -3  -9   3       21.45       19.14      2.49 o 
  -2  -9   3       35.39       37.34      3.09 o 
  -7  -8   3        1.11       -2.65      2.65 o 
   0  -8   3       78.79       83.01      6.01 o 
 -10  -6   3      207.39      227.65      9.65 o 
  -9  -6   3       19.34       19.51      4.09 o 
  -8  -6   3       68.49       84.33      7.94 o 
  -7  -6   3       64.12       71.87      7.50 o 
  -6  -6   3      254.78      308.79     14.13 o 
   8  -6   3       48.22       48.48      5.04 o 
   9  -6   3      119.57      113.73      5.83 o 
 -11  -5   3       11.28        9.86      3.08 o 
 -10  -5   3       22.44       24.17      3.42 o 
  -9  -5   3      106.86      121.79     10.37 o 
  -8  -5   3      280.07      280.67     15.52 o 
  -7  -5   3      112.15      118.56     10.02 o 
  -6  -5   3      175.03      181.74     11.92 o 
  -5  -5   3      218.26      223.97     11.77 o 
   7  -5   3      296.15      328.87     15.05 o 
   8  -5   3        9.95       16.42      4.25 o 
   9  -5   3      167.47      178.63      9.12 o 
  10  -5   3        0.51        3.62      2.36 o 
 -12  -4   3      121.74      115.50      4.97 o 
 -11  -4   3       10.81        8.29      2.57 o 
 -10  -4   3      136.48      138.30      7.94 o 
  -9  -4   3      115.64      120.03      7.75 o 
  -8  -4   3      430.97      464.56     14.13 o 
  -7  -4   3        6.42        5.05      3.06 o 
  -6  -4   3      371.08      375.59     15.80 o 
  -5  -4   3       24.22       22.49      3.80 o 
   6  -4   3      229.22      271.69     16.50 o 
   7  -4   3      549.51      661.23     25.09 o 
   8  -4   3       79.41       90.73      9.53 o 
   9  -4   3       63.59       63.74      7.33 o 
  10  -4   3       69.98       72.57      6.75 o 
  11  -4   3       22.29       22.14      3.13 o 
 -13  -3   3        2.53        6.25      2.43 o 
 -12  -3   3        3.41        1.01      1.98 o 
 -11  -3   3       45.10       49.55      4.81 o 
 -10  -3   3      349.97      305.63     11.91 o 
  -9  -3   3      249.72      241.00     10.64 o 
  -8  -3   3       89.68       98.99      6.92 o 
  -7  -3   3       20.39       21.66      2.81 o 
  -6  -3   3      167.91      168.17      9.35 o 
  -5  -3   3      132.80      131.13      7.61 o 
  -3  -3   3      466.55      473.40     10.26 o 
   7  -3   3      906.45     1112.64     34.11 o 
   8  -3   3        6.46        9.68      5.48 o 
   9  -3   3      340.04      338.60     17.75 o 
  10  -3   3       84.00       93.05      8.67 o 
  11  -3   3      375.20      396.80     17.25 o 
 -13  -2   3       28.93       24.69      3.96 o 
 -12  -2   3      286.28      271.69      8.92 o 
 -11  -2   3       63.58       53.30      5.23 o 
 -10  -2   3      438.73      402.72     13.43 o 
  -9  -2   3       25.19       21.76      3.43 o 
  -8  -2   3      533.45      518.23     11.41 o 
  -7  -2   3       12.41       11.34      3.77 o 
  -6  -2   3      910.98      837.03     19.34 o 
  -5  -2   3      135.37      142.76      7.46 o 
  -4  -2   3      592.84      548.07      9.88 o 
  -3  -2   3       19.04       23.01      2.43 o 
  -2  -2   3      557.56      545.02     10.42 o 
   8  -2   3      269.72      307.92     17.96 o 
   9  -2   3        9.23       14.33      5.77 o 
  10  -2   3       24.91       20.44      5.19 o 
  11  -2   3        9.12       10.34      2.33 o 
  12  -2   3       41.97       42.03      4.03 o 
 -13  -1   3       44.55       39.21      4.89 o 
 -12  -1   3      245.85      203.82     12.70 o 
 -11  -1   3      266.26      229.48      9.34 o 
 -10  -1   3       30.82       31.76      4.45 o 
  -9  -1   3        2.17        2.65      2.36 o 
  -8  -1   3       17.43       21.03      3.01 o 
  -7  -1   3       85.86       78.73      7.17 o 
  -6  -1   3      233.72      225.19      9.90 o 
  -5  -1   3      167.86      144.70      7.26 o 
  -4  -1   3      261.55      211.56      7.74 o 
  -3  -1   3      401.74      385.56      8.21 o 
  -2  -1   3      108.39       93.99      4.35 o 
  -1  -1   3      746.90      686.07     11.04 o 
   3  -1   3     1708.61     1089.83     23.02 o 
   4  -1   3      598.35      544.01     18.13 o 
   5  -1   3     1419.41     1864.86     34.51 o 
   8  -1   3      810.28      850.41     29.22 o 
   9  -1   3     1131.99     1171.35     32.79 o 
  10  -1   3      528.41      538.45     20.83 o 
  11  -1   3      643.76      627.66     19.42 o 
  12  -1   3       35.48       36.66      3.87 o 
 -13   0   3      110.25       99.39      6.83 o 
 -12   0   3      391.61      354.15     15.82 o 
 -11   0   3        1.99       -1.07      3.98 o 
 -10   0   3      660.11      662.24     24.96 o 
  -9   0   3        0.16        1.57      4.91 o 
  -8   0   3      669.69      656.44     15.44 o 
  -7   0   3       96.33       98.27      8.31 o 
  -6   0   3      373.19      276.43     11.43 o 
  -5   0   3        1.04       -0.51      2.63 o 
  -4   0   3      850.09      748.47     13.82 o 
  -3   0   3      390.76      323.96      8.17 o 
  -2   0   3      402.29      311.50      7.63 o 
  -1   0   3       98.93       88.45      4.06 o 
   0   0   3       13.47       19.09      1.10 o 
   1   0   3     1304.84     1180.57     13.47 o 
   2   0   3     1683.09     1262.92     25.18 o 
   3   0   3      562.77      462.64     18.86 o 
   4   0   3      141.32      131.11     11.10 o 
   5   0   3      112.10      122.28     11.24 o 
   6   0   3      192.61      237.14     14.24 o 
   7   0   3       10.27       17.28      4.95 o 
   8   0   3       10.39       20.98      6.82 o 
   9   0   3       81.36       77.98      8.77 o 
  10   0   3      193.75      180.82     11.88 o 
  11   0   3        1.69        6.33      3.23 o 
 -12   1   3      243.19      218.73     11.24 o 
 -11   1   3      266.48      227.88     13.35 o 
 -10   1   3       28.06       25.48      5.86 o 
  -9   1   3        2.23        4.15      3.10 o 
  -8   1   3       22.88       22.26      3.91 o 
  -7   1   3       84.64       92.48      8.54 o 
  -6   1   3      198.79      214.17     10.96 o 
  -5   1   3      169.25      179.40      9.11 o 
  -4   1   3      291.00      291.22      9.69 o 
  -3   1   3      402.96      391.65      9.57 o 
  -2   1   3       77.79       69.02      3.70 o 
  -1   1   3      771.72      730.03      6.45 o 
   0   1   3       82.19       87.58      2.88 o 
   1   1   3      170.50      153.20      3.61 o 
   2   1   3       40.76       36.27      4.57 o 
   3   1   3     1566.51     1473.87     12.98 o 
   4   1   3      613.14      562.54     24.67 o 
   5   1   3     1522.38     1702.42     40.65 o 
   6   1   3      120.82      150.53     12.57 o 
   7   1   3     1110.24     1181.16     21.70 o 
   8   1   3      816.71      841.47     18.62 o 
   9   1   3     1102.13     1104.55     28.27 o 
  10   1   3      526.08      536.39     17.90 o 
  -9   2   3       27.45        8.13      4.57 o 
  -8   2   3      512.18      525.61     20.95 o 
  -7   2   3        7.46        7.66      4.35 o 
  -6   2   3      904.47     1064.79     25.93 o 
  -5   2   3      109.15      148.41      9.63 o 
  -4   2   3      607.82      631.72     17.01 o 
  -3   2   3       28.42       32.28      4.45 o 
  -2   2   3      488.65      463.15     21.27 o 
  -1   2   3      411.26      353.50      4.11 o 
   0   2   3      342.30      341.31      9.01 o 
   1   2   3      162.24      151.17      6.45 o 
   2   2   3      164.96      164.65      7.31 o 
   3   2   3     2154.31     2176.49     48.96 o 
   4   2   3      330.84      299.78     19.61 o 
   5   2   3      405.55      412.25     22.53 o 
   6   2   3      270.70      321.31     19.23 o 
   7   2   3      140.39      143.89     12.81 o 
  -8   3   3       91.67       77.83      9.19 o 
  -7   3   3       22.04       24.59      5.88 o 
  -6   3   3      174.75      166.73     11.89 o 
  -5   3   3      121.55      113.23      9.36 o 
  -4   3   3      508.47      424.05     15.92 o 
  -3   3   3      508.50      477.44     13.54 o 
  -2   3   3      282.96      263.86      8.15 o 
  -1   3   3      114.26      101.77      3.39 o 
   0   3   3      168.45      161.09      7.28 o 
   1   3   3     1540.38     1514.86     23.66 o 
   2   3   3      880.07      887.68     19.13 o 
   3   3   3      321.69      282.62     11.70 o 
   4   3   3        2.17        4.04      2.17 o 
   5   3   3      635.35      555.98     18.67 o 
   6   3   3     1013.08      916.65     25.40 o 
   7   3   3      852.33      708.69     23.14 o 
  -7   4   3        4.67        0.75      2.55 o 
  -6   4   3      378.39      314.57     13.07 o 
  -5   4   3       26.53       22.08      3.18 o 
  -4   4   3      293.86      262.79      8.48 o 
  -3   4   3       27.67       23.63      3.22 o 
  -2   4   3      342.46      316.40      9.86 o 
  -1   4   3      216.38      202.94      5.48 o 
   0   4   3      362.89      331.54     12.17 o 
   1   4   3      402.17      398.58     13.90 o 
   2   4   3      163.84      155.20      9.19 o 
   3   4   3      111.42       94.60      7.61 o 
   4   4   3      175.82      191.23     15.17 o 
   5   4   3      463.16      463.19     13.18 o 
   6   4   3      217.92      164.84      8.16 o 
   7   4   3      543.49      488.02     18.06 o 
  -7   5   3      120.55      109.42      8.71 o 
  -6   5   3      181.22      180.85     11.53 o 
  -5   5   3      233.06      235.62     12.90 o 
  -4   5   3       35.07       42.62      6.06 o 
  -3   5   3      116.78      130.89      9.35 o 
  -2   5   3      254.37      249.01     11.99 o 
  -1   5   3      208.26      191.02     10.30 o 
   0   5   3      558.53      553.34     17.76 o 
   1   5   3       81.74       79.47      7.10 o 
   2   5   3       53.32       60.52      4.81 o 
   3   5   3      647.95      648.50     15.33 o 
   4   5   3      386.36      367.23     12.48 o 
   5   5   3     1020.70      907.17     27.27 o 
   6   5   3       10.07        7.57      4.16 o 
   7   5   3      290.98      258.75     13.16 o 
  -8   6   3       57.52       57.38      5.62 o 
  -7   6   3       59.09       67.85      6.94 o 
  -6   6   3      245.18      251.47     13.84 o 
  -5   6   3        8.49        4.29      3.44 o 
  -4   6   3      151.37      143.61     10.75 o 
  -3   6   3       58.97       56.05      6.92 o 
  -2   6   3      222.42      230.89     13.14 o 
  -1   6   3      241.59      244.65     10.50 o 
   0   6   3      425.65      422.18     10.27 o 
   1   6   3       71.29       76.11      4.40 o 
   2   6   3      384.83      386.61     17.75 o 
   3   6   3      479.74      469.92     19.94 o 
   4   6   3      421.77      391.34     18.39 o 
   5   6   3      269.18      252.58     14.35 o 
   6   6   3       60.01       57.04      6.83 o 
   7   6   3       52.64       51.34      5.78 o 
  -8   7   3       22.89       18.14      2.90 o 
  -7   7   3      133.37      133.55      8.34 o 
  -6   7   3       33.95       35.51      5.31 o 
  -5   7   3       64.15       78.77      7.77 o 
  -4   7   3       62.89       59.87      7.05 o 
  -3   7   3      108.78      125.00      9.97 o 
  -2   7   3       18.56       20.90      4.94 o 
  -1   7   3      246.98      241.37      8.93 o 
   0   7   3       55.98       61.70      8.86 o 
   1   7   3      292.60      298.94     20.67 o 
   2   7   3      138.30      130.99     10.37 o 
   3   7   3      387.12      365.53     16.65 o 
   4   7   3      177.59      172.85     11.38 o 
   5   7   3       54.51       52.26      6.30 o 
   6   7   3       12.03        9.58      3.11 o 
   7   7   3      133.85      120.60      6.30 o 
  -6   8   3        0.64       -2.51      2.51 o 
  -5   8   3       38.19       48.57      5.23 o 
  -4   8   3       57.71       57.15      5.94 o 
  -3   8   3       43.87       49.29      5.80 o 
  -2   8   3      183.37      201.29     11.06 o 
  -1   8   3       44.56       54.35      5.92 o 
   0   8   3       85.80       76.10      6.45 o 
   1   8   3      127.93      115.26      8.23 o 
   2   8   3      126.58      121.02      8.48 o 
   3   8   3      231.38      215.50     10.77 o 
   4   8   3      290.91      274.28     11.29 o 
   5   8   3       42.49       42.34      4.18 o 
   6   8   3       79.61       72.04      4.18 o 
   2   9   3       73.78       61.03      4.09 o 
  -7  -8   4       28.38       34.09      3.41 o 
  -6  -8   4       52.44       57.23      4.70 o 
  -2  -8   4      181.11      201.23      9.64 o 
  -1  -8   4       28.41       28.81      4.00 o 
   0  -8   4       16.31       20.00      3.74 o 
  -8  -7   4       93.60       95.21      5.51 o 
 -10  -6   4       30.93       40.89      4.44 o 
  -9  -6   4       48.68       62.59      6.28 o 
  -8  -6   4      133.11      154.95     10.17 o 
  -7  -6   4       30.10       32.10      5.23 o 
  -6  -6   4        6.60        9.36      3.77 o 
   8  -6   4       31.60       30.98      3.73 o 
 -11  -5   4       16.53       13.99      3.29 o 
 -10  -5   4       10.47        8.23      3.74 o 
  -9  -5   4       72.74       74.99      8.30 o 
  -8  -5   4       55.29       62.00      8.08 o 
  -7  -5   4       69.57       76.51      8.44 o 
  -6  -5   4       21.51       30.48      5.93 o 
  -5  -5   4      278.77      288.60     13.70 o 
   7  -5   4      607.19      693.54     21.15 o 
   8  -5   4        2.91        1.93      2.66 o 
   9  -5   4      114.56      115.81      6.55 o 
 -12  -4   4       63.23       60.20      3.73 o 
 -11  -4   4        1.91        2.39      2.47 o 
 -10  -4   4      296.50      310.01     11.33 o 
  -9  -4   4       68.48       65.77      6.06 o 
  -8  -4   4       71.27       88.92      6.55 o 
  -7  -4   4      138.78      138.93      7.61 o 
  -6  -4   4      157.37      162.97      7.40 o 
  -5  -4   4       47.82       46.94      5.63 o 
   6  -4   4       54.11       89.93     11.13 o 
   7  -4   4      249.58      314.97     17.60 o 
   8  -4   4       14.36       17.66      5.29 o 
   9  -4   4       11.02        6.30      3.19 o 
  10  -4   4       25.32       29.02      4.05 o 
 -13  -3   4        2.00        4.17      2.24 o 
 -12  -3   4       20.94       18.44      2.82 o 
 -11  -3   4       86.81       84.52      6.14 o 
 -10  -3   4      145.59      122.25      7.78 o 
  -9  -3   4       34.83       39.15      4.88 o 
  -8  -3   4       53.28       46.81      4.01 o 
  -7  -3   4       22.96       15.73      3.50 o 
  -6  -3   4      106.38      105.42      8.03 o 
  -5  -3   4      521.25      550.62     16.34 o 
  -4  -3   4       12.95       15.34      2.46 o 
  -3  -3   4     1115.22     1094.67     17.89 o 
  -2  -3   4      139.21      132.57      6.61 o 
   7  -3   4      246.04      360.46     20.61 o 
   8  -3   4        6.75        8.28      5.42 o 
   9  -3   4      717.75      755.79     25.41 o 
  10  -3   4       41.25       44.04      5.93 o 
  11  -3   4       35.53       34.06      2.64 o 
 -13  -2   4       21.59       15.61      3.57 o 
 -12  -2   4      220.56      193.56      7.71 o 
 -11  -2   4      116.27      117.51      7.23 o 
 -10  -2   4       90.08       92.34      6.88 o 
  -9  -2   4       66.43       63.63      5.97 o 
  -8  -2   4      130.80      122.51      5.98 o 
  -7  -2   4       86.17       69.56      7.01 o 
  -6  -2   4      195.52      175.18      9.81 o 
  -5  -2   4      324.28      297.23     11.35 o 
  -4  -2   4      390.07      374.17      9.89 o 
  -3  -2   4      111.67       98.45      5.40 o 
  -2  -2   4       49.24       42.96      3.71 o 
   8  -2   4      104.86      129.25     13.41 o 
   9  -2   4       53.76       55.08      7.98 o 
  10  -2   4      182.43      182.65     11.79 o 
  11  -2   4       29.85       31.33      3.71 o 
 -13  -1   4       62.86       52.25      5.65 o 
 -12  -1   4      148.58      121.75     10.17 o 
 -11  -1   4       64.90       54.19      4.80 o 
 -10  -1   4       94.29       89.37      6.53 o 
  -9  -1   4       21.41       20.59      3.26 o 
  -8  -1   4      120.82      110.69      5.46 o 
  -7  -1   4      418.48      403.36     15.34 o 
  -6  -1   4      242.40      222.52     10.40 o 
  -5  -1   4      577.59      499.80     13.88 o 
  -4  -1   4      498.88      479.13     12.43 o 
  -3  -1   4     1618.06     1585.41     19.47 o 
  -2  -1   4      104.15      112.89      5.43 o 
  -1  -1   4     2972.13     2886.40     26.07 o 
   8  -1   4      713.88      822.92     28.98 o 
   9  -1   4       49.73       42.86      7.41 o 
  10  -1   4       72.97       75.44      7.80 o 
  11  -1   4       80.68       82.07      6.79 o 
 -13   0   4      163.23      145.74      8.52 o 
 -12   0   4       76.71       61.27      7.28 o 
 -11   0   4       10.41        7.56      4.19 o 
 -10   0   4      146.99      139.49     11.97 o 
  -9   0   4       67.44       63.58      6.16 o 
  -8   0   4      114.98      120.50      7.15 o 
  -7   0   4       21.37       23.49      4.88 o 
  -6   0   4      152.91      134.62      8.41 o 
  -5   0   4      446.17      413.26     12.47 o 
  -4   0   4       77.29       66.44      4.77 o 
  -3   0   4      392.37      334.76      9.06 o 
  -2   0   4      465.67      418.19      9.95 o 
  -1   0   4      478.66      471.11     10.33 o 
   0   0   4      121.87      117.42      2.60 o 
   1   0   4      615.42      559.58      6.95 o 
   2   0   4       59.33       66.37      4.08 o 
   3   0   4     4243.18     4461.24     32.19 o 
   4   0   4     1597.57     1591.69     93.16 o 
   5   0   4       49.79       49.75      7.56 o 
   6   0   4       82.83      104.85     10.40 o 
   8   0   4      208.29      228.87     15.27 o 
   9   0   4        7.85        7.28      4.03 o 
  10   0   4      337.47      331.55     14.79 o 
  11   0   4       19.51       22.05      3.84 o 
 -12   1   4      154.93      139.54      9.50 o 
 -11   1   4       67.11       62.47      7.88 o 
 -10   1   4      103.04       93.30      9.60 o 
  -9   1   4       22.04       17.60      3.87 o 
  -8   1   4      139.33      141.21      8.70 o 
  -7   1   4      421.96      425.99     16.89 o 
  -6   1   4      225.80      223.82     11.21 o 
  -5   1   4      550.44      542.60     14.91 o 
  -4   1   4      518.23      531.11     12.88 o 
  -3   1   4     1720.64     1639.09     19.34 o 
  -2   1   4      130.82      135.64      4.95 o 
  -1   1   4     2800.14     2555.80     20.45 o 
   0   1   4      112.79      123.04      3.62 o 
   1   1   4     3963.58     3895.18     19.69 o 
   2   1   4      217.01      237.07      5.21 o 
   3   1   4     1638.38     1528.82     17.05 o 
   4   1   4      273.84      270.63     18.36 o 
   5   1   4      602.97      647.88     27.04 o 
   6   1   4      265.02      302.85     30.37 o 
   7   1   4      872.61      819.45     26.86 o 
   8   1   4      743.92      816.45     25.41 o 
   9   1   4       76.35       64.12      7.01 o 
  -8   2   4      111.82      125.38     11.01 o 
  -7   2   4       90.19      101.32      9.48 o 
  -6   2   4      224.08      256.65     13.12 o 
  -5   2   4      324.55      381.10     14.15 o 
  -4   2   4      378.11      431.04     13.63 o 
  -3   2   4      129.50      128.14      6.71 o 
  -2   2   4       57.07       41.89      2.53 o 
  -1   2   4      236.97      216.68      4.49 o 
   0   2   4     1330.72     1246.57     18.17 o 
   1   2   4     1651.27     1735.83     22.55 o 
   2   2   4      890.56      969.77     18.17 o 
   3   2   4       19.56       15.33      3.02 o 
   4   2   4       31.93       25.18      3.98 o 
   6   2   4      120.06      133.59     11.99 o 
   7   2   4      122.91      110.82      6.94 o 
  -8   3   4       68.84       61.19      8.23 o 
  -7   3   4       17.78       19.25      5.46 o 
  -6   3   4      120.90      137.59     10.84 o 
  -5   3   4      517.74      484.41     17.70 o 
  -4   3   4       10.66       14.90      4.52 o 
  -3   3   4     1092.34      977.83     56.68 o 
  -2   3   4      136.30      123.39      6.83 o 
  -1   3   4     1627.82     1474.50     22.53 o 
   0   3   4      581.89      578.46     14.46 o 
   1   3   4      874.06      786.70     17.80 o 
   2   3   4      538.39      589.37     16.36 o 
   3   3   4     1174.90     1119.06     23.88 o 
   4   3   4      165.88      146.16      9.35 o 
   5   3   4     1500.92     1358.15     27.74 o 
   6   3   4      614.21      555.09     14.40 o 
  -6   4   4      157.70      135.70      9.48 o 
  -2   4   4      508.59      499.88     15.41 o 
  -1   4   4      855.39      837.44     19.80 o 
   0   4   4      382.46      384.55     13.58 o 
   1   4   4      308.19      324.98     12.99 o 
   2   4   4      154.27      160.03      9.61 o 
   3   4   4      148.18      147.57      9.66 o 
   4   4   4       69.45       73.68      5.71 o 
   5   4   4        6.10        4.32      2.08 o 
   6   4   4       50.87       41.71      6.52 o 
   7   4   4      251.22      208.73     12.15 o 
  -7   5   4       63.83       65.51      7.13 o 
  -6   5   4       13.05        6.18      3.86 o 
  -5   5   4      281.13      279.92     14.15 o 
  -4   5   4       36.11       41.47      5.91 o 
  -3   5   4      493.31      488.34     17.84 o 
  -2   5   4       22.13       25.54      3.23 o 
  -1   5   4      471.22      463.57     11.69 o 
   0   5   4      629.62      633.35     11.46 o 
   1   5   4      810.68      773.38     18.46 o 
   2   5   4       68.05       64.60      5.26 o 
   3   5   4      423.03      427.99     12.88 o 
   4   5   4      347.73      326.42     17.39 o 
   5   5   4      404.27      366.30     18.10 o 
   6   5   4       70.01       67.78      8.05 o 
   7   5   4      604.08      538.47     18.19 o 
  -8   6   4      125.89      128.31      8.13 o 
  -7   6   4       24.28       27.19      4.90 o 
  -6   6   4        3.28        5.17      3.38 o 
  -5   6   4      123.49      129.80     10.36 o 
  -4   6   4      164.16      175.61     12.13 o 
  -3   6   4      109.10      120.60     10.05 o 
  -2   6   4       68.08       63.31      7.44 o 
  -1   6   4      143.20      142.63      6.49 o 
   0   6   4       51.85       52.02      3.78 o 
   1   6   4      204.30      218.25     10.87 o 
   2   6   4       79.61       77.21      8.50 o 
   3   6   4        5.87        4.14      3.70 o 
   4   6   4        9.06        4.54      3.93 o 
   5   6   4       18.88       10.54      3.82 o 
   6   6   4       42.29       41.12      5.81 o 
   7   6   4        2.90        2.63      2.60 o 
  -7   7   4      202.31      220.98     10.47 o 
  -6   7   4       25.33       26.66      4.81 o 
  -5   7   4       38.17       40.67      6.01 o 
  -4   7   4       27.63       33.05      5.76 o 
  -3   7   4      164.32      176.93     11.75 o 
  -2   7   4      264.94      298.18     15.10 o 
  -1   7   4       75.94       72.71      7.63 o 
   0   7   4        0.83        0.34      2.24 o 
   1   7   4      218.96      213.26     12.96 o 
   2   7   4      163.81      160.89     11.40 o 
   3   7   4      666.39      606.26     21.11 o 
   4   7   4       47.60       47.80      6.44 o 
   5   7   4      235.31      224.39     11.37 o 
   6   7   4        5.09        4.63      2.51 o 
   7   7   4       78.99       63.80      3.97 o 
  -5   8   4       60.49       69.37      5.99 o 
  -4   8   4       29.97       35.69      4.83 o 
  -3   8   4       66.50       70.45      6.62 o 
  -2   8   4      176.14      195.64     10.69 o 
   0   8   4       18.26       18.18      3.77 o 
   1   8   4       48.92       47.20      5.40 o 
   2   8   4       93.93       89.96      7.17 o 
   3   8   4       30.54       22.77      3.89 o 
   4   8   4       79.26       76.71      5.78 o 
   5   8   4       15.28       14.69      2.60 o 
  -6  -8   5       74.85       78.65      5.24 o 
  -5  -8   5      126.41      152.55      7.85 o 
  -4  -8   5       67.10       73.35      5.88 o 
  -3  -8   5      133.92      153.81      8.22 o 
  -2  -8   5      102.95      125.14      7.44 o 
  -1  -8   5       42.24       43.31      4.54 o 
  -8  -7   5       48.00       41.25      3.64 o 
  -7  -7   5      136.83      138.24      7.80 o 
  -1  -7   5       88.68      107.15      8.11 o 
   0  -7   5        0.66       -0.71      3.66 o 
 -10  -6   5       81.85       91.59      6.01 o 
  -9  -6   5       51.56       64.29      6.31 o 
  -8  -6   5       63.33       69.31      4.70 o 
  -7  -6   5       41.28       37.47      5.45 o 
  -6  -6   5        2.71        1.33      3.26 o 
   0  -6   5       83.74       87.57      7.53 o 
   1  -6   5       12.88       14.36      3.96 o 
 -11  -5   5      211.28      220.69      9.89 o 
 -10  -5   5      151.71      160.83     10.43 o 
  -9  -5   5       16.28       20.49      4.83 o 
  -8  -5   5       93.44      102.59      9.72 o 
  -7  -5   5       92.43       90.52      9.00 o 
  -6  -5   5      125.62      128.45     10.08 o 
  -5  -5   5      457.32      489.99     17.92 o 
   1  -5   5      466.63      505.30     15.79 o 
   6  -5   5       76.25       93.25      8.32 o 
   7  -5   5       22.45       25.73      4.46 o 
   8  -5   5       12.92       15.30      3.28 o 
   9  -5   5       20.18       26.01      3.47 o 
 -12  -4   5       65.11       61.46      3.66 o 
 -11  -4   5        7.55       11.73      2.92 o 
 -10  -4   5        6.20        2.90      2.87 o 
  -9  -4   5      268.44      302.41     11.56 o 
  -8  -4   5       69.50       90.62      6.77 o 
  -7  -4   5      360.27      375.22      9.71 o 
  -6  -4   5        4.06        3.24      3.07 o 
  -5  -4   5        0.41       -3.08      3.08 o 
  -3  -4   5       91.28       83.04      6.06 o 
  -2  -4   5       35.63       32.47      4.16 o 
   6  -4   5      312.93      454.04     22.16 o 
   7  -4   5       90.47      113.41     11.25 o 
   8  -4   5       15.45       20.26      4.92 o 
   9  -4   5       22.60       25.62      4.29 o 
  10  -4   5       37.42       40.91      2.77 o 
 -13  -3   5       25.90       32.09      3.70 o 
 -12  -3   5       37.09       33.48      3.39 o 
 -11  -3   5       30.01       29.56      4.06 o 
 -10  -3   5       20.55       16.81      3.70 o 
  -9  -3   5      217.48      220.10     10.36 o 
  -8  -3   5       49.28       41.94      4.03 o 
  -7  -3   5      610.83      624.62     12.75 o 
  -6  -3   5      499.10      532.03     14.30 o 
  -5  -3   5     1676.11     1696.24     30.26 o 
  -4  -3   5       83.49       87.56      5.81 o 
  -3  -3   5      885.93      819.43     17.44 o 
  -2  -3   5     1272.53     1276.45     22.31 o 
   7  -3   5      114.32      188.30     15.62 o 
   8  -3   5      160.40      192.19     14.32 o 
   9  -3   5      206.01      246.25     14.00 o 
  10  -3   5       69.11       79.94      6.71 o 
 -13  -2   5       59.12       62.38      5.81 o 
 -12  -2   5      164.11      146.87      6.77 o 
 -11  -2   5       94.92       91.87      6.53 o 
 -10  -2   5       48.04       56.25      5.58 o 
  -9  -2   5       19.24       13.69      5.95 o 
  -8  -2   5        1.66        0.48      2.45 o 
  -7  -2   5      245.36      263.71      7.89 o 
  -6  -2   5      175.35      155.17      9.42 o 
  -5  -2   5      249.93      262.70     11.43 o 
  -4  -2   5      115.86      127.57      6.66 o 
  -3  -2   5       42.45       42.16      4.16 o 
  -2  -2   5      519.76      560.56     13.80 o 
  -1  -2   5       16.65       18.64      2.98 o 
   8  -2   5       24.38       44.56      8.45 o 
   9  -2   5      104.62      120.75     10.69 o 
  10  -2   5       61.38       57.08      6.36 o 
  11  -2   5        6.53        7.07      2.42 o 
 -13  -1   5       10.64       14.87      4.09 o 
 -12  -1   5       30.38       29.13      5.58 o 
 -11  -1   5       27.83       26.73      3.92 o 
 -10  -1   5       82.56       75.22      6.06 o 
  -9  -1   5      377.64      379.94     10.58 o 
  -8  -1   5       48.90       41.93      3.90 o 
  -7  -1   5     1125.15     1032.91     25.30 o 
  -6  -1   5       68.31       78.71      6.74 o 
  -5  -1   5     1702.63     1683.17     26.50 o 
  -4  -1   5      437.86      477.07     12.28 o 
  -3  -1   5     6657.32     6886.76     46.33 o 
  -2  -1   5      321.84      334.88     10.25 o 
  -1  -1   5     5272.17     5111.85     39.30 o 
   0  -1   5       81.67       78.03      5.37 o 
   1  -1   5     2989.49     2833.99     30.21 o 
   8  -1   5       11.11       27.53      7.55 o 
   9  -1   5       18.75       12.17      5.13 o 
  10  -1   5       65.38       61.75      6.74 o 
  11  -1   5       34.00       34.18      3.90 o 
 -13   0   5        1.07        2.17      2.56 o 
 -12   0   5       74.26       68.34      7.68 o 
 -11   0   5      164.63      176.59     13.17 o 
 -10   0   5      115.46      106.08     10.97 o 
  -9   0   5      306.46      298.14     12.01 o 
  -8   0   5        9.42        7.33      3.31 o 
  -7   0   5        1.03        2.97      3.83 o 
  -6   0   5       47.93       43.33      5.31 o 
  -5   0   5       62.60       58.53      5.52 o 
  -4   0   5      450.80      455.54     12.30 o 
  -3   0   5      105.53      121.71      6.34 o 
  -2   0   5     1042.23     1157.45     18.38 o 
  -1   0   5       12.79       18.64      2.79 o 
   0   0   5        4.13        3.63      0.68 o 
   1   0   5      219.81      203.77      4.73 o 
   2   0   5        1.87        2.61      0.97 o 
   3   0   5      471.68      488.70     12.10 o 
   6   0   5       13.97       18.57      5.75 o 
   7   0   5        9.56        5.68      3.99 o 
   8   0   5      280.67      341.60     18.36 o 
   9   0   5       11.44        8.19      4.13 o 
  10   0   5        1.11       -3.70      3.70 o 
 -12   1   5       28.38       24.12      4.66 o 
 -11   1   5       34.25       37.16      6.07 o 
 -10   1   5      102.26       98.86     10.08 o 
  -9   1   5      372.75      380.56     14.07 o 
  -8   1   5       45.48       44.81      8.47 o 
  -7   1   5     1108.91     1156.98     27.38 o 
  -6   1   5       59.09       64.07      6.36 o 
  -5   1   5     1645.76     1664.16     26.29 o 
  -4   1   5      426.37      456.74     12.30 o 
  -3   1   5     6900.74     7165.95     41.93 o 
  -2   1   5      306.45      310.52      7.90 o 
  -1   1   5     5088.28     4985.32     23.41 o 
   0   1   5       81.24       77.41      3.35 o 
   1   1   5     3054.59     2881.90     24.23 o 
   2   1   5      155.44      174.15      4.84 o 
   3   1   5     1438.33     1382.95     22.11 o 
   4   1   5      106.30      128.37      7.46 o 
   6   1   5       18.34       25.00      7.21 o 
   7   1   5      444.75      447.34     19.41 o 
   8   1   5       19.41       22.40      5.58 o 
   9   1   5       30.40       29.03      5.08 o 
  -8   2   5        3.47       12.84      5.79 o 
  -7   2   5      224.46      264.99     14.47 o 
  -6   2   5      188.98      198.55     11.73 o 
  -5   2   5      225.08      296.22     12.54 o 
  -4   2   5      114.39      142.24      7.99 o 
  -3   2   5       49.76       57.35      4.79 o 
  -2   2   5      510.83      492.35     13.40 o 
  -1   2   5       16.01       14.53      2.44 o 
   0   2   5       73.31       63.53      4.58 o 
   1   2   5      352.01      394.94     11.26 o 
   2   2   5      398.83      513.47     13.83 o 
   3   2   5      110.59      152.13      8.25 o 
   4   2   5       95.63       86.75      7.04 o 
   5   2   5      294.71      316.01     26.71 o 
   6   2   5       65.69       58.50      5.13 o 
   7   2   5       40.38       28.09      5.75 o 
  -8   3   5       56.02       47.66      7.37 o 
  -7   3   5      602.60      633.65     21.90 o 
  -6   3   5      478.13      517.67     18.99 o 
  -5   3   5     1719.08     1553.41     29.71 o 
  -2   3   5     1270.06     1253.83     21.99 o 
  -1   3   5     2295.05     2190.74     28.56 o 
   0   3   5      103.63      100.71      6.49 o 
   1   3   5     1911.22     1890.45     28.54 o 
   2   3   5       12.14        8.89      2.82 o 
   3   3   5      875.77      874.01     22.03 o 
   4   3   5       18.25       21.15      4.59 o 
   5   3   5      313.91      276.87     15.33 o 
   6   3   5        4.23       -1.86      5.14 o 
  -6   4   5        6.93        8.82      4.02 o 
  -5   4   5        1.14        2.51      2.98 o 
  -2   4   5       38.32       34.23      4.61 o 
  -1   4   5      223.24      217.30     10.56 o 
   0   4   5      948.64     1027.41     22.88 o 
   1   4   5       97.77      106.43      7.93 o 
   2   4   5      182.04      196.11     10.83 o 
   3   4   5       15.62       12.55      6.96 o 
   4   4   5       16.98       20.26      7.55 o 
   5   4   5       35.62       45.29      9.45 o 
   6   4   5      303.76      262.70     15.05 o 
   7   4   5       84.25       66.98      7.24 o 
  -7   5   5       85.22       82.80      7.86 o 
  -6   5   5      142.17      163.65     11.27 o 
  -5   5   5      444.57      449.10     18.33 o 
  -4   5   5      486.38      487.99     18.87 o 
  -3   5   5      808.39      810.26     23.68 o 
  -2   5   5       77.63       79.45      8.03 o 
  -1   5   5      695.76      703.22     12.52 o 
   0   5   5      116.61      114.04      6.19 o 
   1   5   5      482.21      511.46     13.81 o 
   2   5   5       34.00       34.30      5.01 o 
   3   5   5      798.40      784.40     27.31 o 
   4   5   5        5.14        9.11      4.85 o 
   5   5   5       55.68       50.98      7.66 o 
   6   5   5       87.28       66.09      7.60 o 
   7   5   5       28.55       24.60      4.49 o 
  -7   6   5       49.84       53.24      6.47 o 
  -6   6   5        1.60        4.05      3.67 o 
  -5   6   5      244.54      247.76     14.28 o 
  -4   6   5      130.04      125.14     10.72 o 
  -3   6   5      199.56      202.28     13.08 o 
  -2   6   5      530.38      566.11     21.14 o 
  -1   6   5       43.34       49.75      4.78 o 
   0   6   5       88.55       94.05      9.39 o 
   1   6   5       11.60       29.69      6.36 o 
   2   6   5      364.66      341.75     17.60 o 
   3   6   5       40.56       38.96      6.55 o 
   4   6   5      265.15      244.36     14.49 o 
   5   6   5       65.90       51.22      6.68 o 
   6   6   5       29.47       27.76      4.78 o 
   7   6   5       37.35       34.58      3.86 o 
  -6   7   5       48.39       59.94      6.38 o 
  -5   7   5      191.35      210.64     12.15 o 
  -4   7   5      133.61      143.61     10.52 o 
  -3   7   5      361.73      402.78     17.45 o 
  -2   7   5       58.10       72.63      7.98 o 
  -1   7   5       84.81       84.99      7.62 o 
   0   7   5        0.45       -1.67      2.91 o 
   1   7   5      356.70      345.16     16.46 o 
   2   7   5        2.40        3.69      3.80 o 
   3   7   5       10.24       15.88      4.62 o 
   4   7   5      180.61      168.29     10.51 o 
   5   7   5       72.99       61.47      6.00 o 
   6   7   5        8.78        7.93      2.29 o 
   0   8   5      271.37      250.29     10.72 o 
   1   8   5        3.73       -0.70      2.31 o 
   2   8   5      146.29      117.79      7.64 o 
   3   8   5        2.67        3.01      2.19 o 
   4   8   5      149.95      134.09      6.69 o 
  -6  -8   6       43.53       54.73      4.05 o 
  -5  -8   6        8.34        9.53      3.00 o 
  -4  -8   6       41.00       47.68      4.64 o 
  -3  -8   6        7.37        8.56      2.96 o 
  -2  -8   6       87.58      100.04      6.21 o 
  -1  -8   6        6.60        9.74      2.94 o 
  -8  -7   6       11.75       14.65      2.59 o 
  -7  -7   6      190.23      227.00      9.41 o 
  -6  -7   6        4.57        4.01      3.07 o 
  -5  -7   6      234.50      266.12     12.04 o 
  -4  -7   6      278.09      300.09     13.16 o 
  -3  -7   6      960.08     1074.39     24.47 o 
  -2  -7   6      124.92      127.28      8.59 o 
  -1  -7   6      210.89      237.72     11.42 o 
   0  -7   6       14.72       18.60      4.25 o 
 -10  -6   6       99.61      106.84      5.91 o 
  -9  -6   6        7.84        7.49      3.10 o 
  -8  -6   6       32.66       31.91      3.17 o 
  -7  -6   6        7.17        6.06      3.99 o 
  -2  -6   6       27.58       27.24      4.88 o 
  -1  -6   6       30.12       34.04      5.25 o 
   0  -6   6       96.68      106.75      7.94 o 
   1  -6   6       70.38       88.96      7.45 o 
 -11  -5   6      234.87      256.01     10.14 o 
 -10  -5   6       86.87       99.34      8.16 o 
  -9  -5   6      297.53      338.47     15.69 o 
  -8  -5   6      139.68      145.49      6.65 o 
  -7  -5   6      887.19      971.30     27.14 o 
  -6  -5   6      106.24      108.87      9.36 o 
  -5  -5   6     1376.35     1448.17     30.93 o 
  -2  -5   6       21.68       26.42      4.36 o 
  -1  -5   6      295.51      289.15      9.30 o 
   0  -5   6       32.63       27.14      3.45 o 
   1  -5   6      566.89      622.41     18.09 o 
   6  -5   6      176.67      211.88     11.57 o 
   7  -5   6       60.45       57.25      5.45 o 
 -12  -4   6       60.67       57.89      3.42 o 
 -11  -4   6      245.38      256.95      8.81 o 
 -10  -4   6      126.09      120.35      7.11 o 
  -9  -4   6       55.17       56.11      5.45 o 
  -8  -4   6      108.06      106.43      7.05 o 
  -7  -4   6      377.89      382.30     13.83 o 
  -6  -4   6       18.76       19.31      4.94 o 
  -5  -4   6      289.60      305.09     14.37 o 
  -4  -4   6      187.00      192.93     11.13 o 
  -3  -4   6       10.97       13.83      3.31 o 
  -2  -4   6      199.70      201.16     10.48 o 
  -1  -4   6       68.48       75.47      6.80 o 
   1  -4   6      121.26      138.83      8.53 o 
   7  -4   6       24.37       34.80      6.96 o 
   8  -4   6       14.14       16.51      4.23 o 
   9  -4   6       18.77       29.84      4.03 o 
 -12  -3   6       46.95       42.71      3.76 o 
 -11  -3   6      364.01      369.39     11.67 o 
 -10  -3   6      275.14      279.05     11.27 o 
  -9  -3   6      369.88      385.81     15.08 o 
  -8  -3   6      245.29      255.29     10.78 o 
  -7  -3   6     1323.87     1353.83     19.90 o 
  -6  -3   6       94.38       96.86      4.95 o 
  -4  -3   6       64.51       70.78      5.71 o 
  -3  -3   6      955.08      964.16     20.83 o 
  -2  -3   6       49.67       48.34      5.10 o 
  -1  -3   6      948.24      959.74     21.88 o 
   0  -3   6       27.01       22.40      3.89 o 
   7  -3   6       36.79       53.64      9.40 o 
   8  -3   6      195.07      238.91     14.76 o 
   9  -3   6       15.97       15.07      3.93 o 
  10  -3   6       92.78      105.62      6.29 o 
 -13  -2   6      189.55      176.43      9.01 o 
 -12  -2   6       75.68       70.15      4.86 o 
 -11  -2   6       70.56       74.77      5.83 o 
 -10  -2   6       84.83       88.48      6.83 o 
  -9  -2   6     1174.91     1194.42     23.25 o 
  -8  -2   6      226.83      222.66      8.02 o 
  -7  -2   6      250.37      240.34      7.90 o 
  -6  -2   6      740.33      727.79     20.65 o 
  -5  -2   6      286.37      299.88     12.73 o 
  -4  -2   6       22.26       17.51      3.47 o 
  -3  -2   6        8.96        4.50      1.88 o 
  -2  -2   6      815.12      867.36     19.10 o 
  -1  -2   6      641.46      714.16     17.60 o 
   0  -2   6      502.71      533.71     15.52 o 
   1  -2   6      528.23      543.26     16.22 o 
   4  -2   6      402.30      425.83     15.23 o 
   8  -2   6      155.09      206.60     14.84 o 
   9  -2   6       47.37       50.01      7.05 o 
  10  -2   6       71.02       69.78      5.93 o 
 -13  -1   6       87.96       81.06      6.78 o 
 -12  -1   6       38.08       36.69      6.27 o 
 -11  -1   6      188.14      178.22      8.34 o 
 -10  -1   6       14.41       14.38      3.79 o 
  -9  -1   6     1182.18     1183.98     22.75 o 
  -8  -1   6      278.44      277.11      8.84 o 
  -7  -1   6     1228.90     1229.07     16.68 o 
  -6  -1   6      220.04      219.24     11.32 o 
  -5  -1   6     1096.99     1107.40     22.79 o 
  -4  -1   6      834.23      897.87     18.73 o 
  -3  -1   6     1604.59     1619.55     24.98 o 
  -2  -1   6      123.33      127.06      7.34 o 
  -1  -1   6     1141.66     1119.33     20.68 o 
   0  -1   6       14.75       13.17      3.01 o 
   1  -1   6      655.76      632.55     16.11 o 
   2  -1   6      104.21      108.89      6.93 o 
   3  -1   6      261.52      248.41     10.54 o 
   4  -1   6      144.26      131.61      7.91 o 
   8  -1   6      152.14      196.57     15.16 o 
   9  -1   6       15.57       14.11      4.82 o 
  10  -1   6      241.82      256.54     11.11 o 
 -13   0   6       21.73       19.33      3.63 o 
 -12   0   6       28.47       26.20      5.58 o 
 -11   0   6      635.90      631.14     24.17 o 
 -10   0   6       90.62       84.06     10.14 o 
  -9   0   6       35.91       32.35      4.24 o 
  -8   0   6     1617.63     1650.63     20.12 o 
  -7   0   6      467.67      457.13     17.40 o 
  -6   0   6      387.45      401.55     14.69 o 
  -5   0   6      138.60      145.73      8.31 o 
  -4   0   6     1072.63     1098.68     20.08 o 
  -3   0   6      407.90      452.93     13.40 o 
  -2   0   6       27.34       34.40      4.05 o 
  -1   0   6      629.16      711.28     16.06 o 
   0   0   6        9.15        5.65      2.09 o 
   1   0   6      246.54      265.75      9.78 o 
   2   0   6      852.68      951.51     18.41 o 
   3   0   6      793.42      838.62     17.37 o 
   6   0   6      131.04      116.38     10.99 o 
   7   0   6      109.38       99.22      9.16 o 
   8   0   6      191.97      242.10     15.43 o 
   9   0   6        1.45        1.24      3.46 o 
  10   0   6       98.25       94.34      6.38 o 
 -12   1   6       26.39       28.12      4.89 o 
 -11   1   6      189.19      190.52     12.75 o 
 -10   1   6        7.72        6.67      4.81 o 
  -9   1   6     1143.26     1146.55     32.17 o 
  -8   1   6      293.70      310.65     17.36 o 
  -7   1   6     1296.46     1337.71     30.12 o 
  -6   1   6      212.15      223.16     11.51 o 
  -5   1   6      956.16      960.34     20.56 o 
  -4   1   6      844.49      911.20     17.83 o 
  -3   1   6     1554.20     1533.66     20.65 o 
  -2   1   6      123.68      133.71      5.59 o 
   0   1   6       15.12       16.53      2.44 o 
   1   1   6      678.45      653.54      9.40 o 
   2   1   6      111.04      111.51      6.32 o 
   5   1   6      210.65      238.82     15.15 o 
   6   1   6      219.08      216.19     14.34 o 
   7   1   6       23.14       10.37      4.13 o 
   8   1   6      154.36      152.44     10.78 o 
  -8   2   6      213.17      216.49      9.58 o 
  -7   2   6      229.07      251.74     14.11 o 
  -6   2   6      759.15      862.43     23.11 o 
  -5   2   6      302.22      379.49     13.94 o 
  -4   2   6       20.40       24.97      4.08 o 
  -3   2   6        8.55        9.46      2.61 o 
  -1   2   6      652.70      658.83     13.98 o 
   0   2   6      500.59      495.73     12.43 o 
   1   2   6      533.67      547.75     13.55 o 
   2   2   6       12.01       11.80      2.65 o 
   3   2   6       74.14       83.51      6.28 o 
   4   2   6      403.56      505.90     21.93 o 
   5   2   6      246.45      263.69     16.95 o 
   6   2   6       89.43       77.62      9.55 o 
   7   2   6       20.72       12.19      4.53 o 
  -2   3   6       47.95       47.87      4.76 o 
  -1   3   6      913.06      858.68     18.44 o 
   0   3   6       27.39       26.86      3.73 o 
   1   3   6      234.40      183.68      9.29 o 
   2   3   6        0.36        1.15      1.83 o 
   3   3   6      503.00      465.21     12.94 o 
   4   3   6      236.23      212.20      9.13 o 
   5   3   6      121.45      107.24     11.26 o 
   6   3   6       99.15       98.07      7.26 o 
  -7   4   6      398.92      381.05     15.77 o 
  -6   4   6       17.53       18.07      4.56 o 
  -5   4   6      279.51      291.23     14.55 o 
  -4   4   6      206.09      209.74     12.07 o 
  -3   4   6       11.36       14.58      4.27 o 
  -1   4   6       70.82       68.73      6.25 o 
   0   4   6      388.11      415.83     15.00 o 
   1   4   6      132.86      136.41      8.90 o 
   2   4   6      204.45      206.25     27.23 o 
   3   4   6      196.07      173.60     21.69 o 
   4   4   6        1.51       -7.15      7.15 o 
   5   4   6       62.75       74.86      9.71 o 
   6   4   6      202.04      200.90     12.84 o 
   7   4   6       20.38       16.40      4.20 o 
  -7   5   6      875.49      912.96     24.86 o 
  -6   5   6       96.97       90.07      8.95 o 
  -5   5   6     1345.83     1383.02     32.52 o 
  -4   5   6      125.57      133.88     10.79 o 
  -3   5   6      336.57      310.90     15.82 o 
  -2   5   6       21.60       20.69      5.53 o 
  -1   5   6      291.63      278.66     10.39 o 
   0   5   6       37.41       39.79      6.16 o 
   1   5   6      548.56      554.84     25.96 o 
   2   5   6      172.17      170.08     13.99 o 
   3   5   6      138.82      128.87     12.58 o 
   4   5   6       25.49       23.69      6.69 o 
   5   5   6       91.47       81.07      9.01 o 
   6   5   6      172.75      155.78     10.45 o 
   7   5   6       64.27       57.10      5.33 o 
  -6   6   6       67.36       71.38      7.67 o 
  -5   6   6      210.17      223.72     13.60 o 
  -4   6   6       70.78       74.01      8.70 o 
  -3   6   6       57.32       62.58      7.83 o 
  -1   6   6       32.58       31.12      5.62 o 
   0   6   6       86.91       81.19      9.53 o 
   1   6   6       77.21       67.44      8.80 o 
   2   6   6      134.75      130.27     11.44 o 
   3   6   6       10.71       11.91      4.82 o 
   4   6   6       65.01       52.35      7.32 o 
   5   6   6        2.97       -1.83      2.96 o 
   6   6   6       22.67       16.57      3.58 o 
   7   6   6       83.32       53.42      3.68 o 
  -1   7   6      197.84      182.70     11.11 o 
   0   7   6       14.49       15.49      4.96 o 
   1   7   6      147.32      132.30     10.40 o 
   2   7   6       21.53       18.37      4.82 o 
   3   7   6       38.65       32.38      5.56 o 
   4   7   6      129.43      110.68      7.98 o 
   5   7   6       48.77       46.35      4.61 o 
   0   8   6        6.76        4.61      2.49 o 
   1   8   6       12.77        7.26      2.70 o 
   2   8   6      122.33       81.69      5.84 o 
   3   8   6       24.70       17.35      2.90 o 
  -5  -8   7        8.33        9.86      2.49 o 
  -4  -8   7      117.15      137.64      6.62 o 
  -3  -8   7      121.35      137.09      6.73 o 
  -2  -8   7      151.34      166.91      7.20 o 
  -1  -8   7       66.45       68.70      4.38 o 
  -7  -7   7      138.86      169.65      7.46 o 
  -6  -7   7        7.02        5.25      2.99 o 
  -5  -7   7      151.64      182.97      9.57 o 
  -4  -7   7       33.37       30.22      4.90 o 
  -3  -7   7      299.25      335.88     13.26 o 
  -2  -7   7        9.16        6.14      3.50 o 
  -1  -7   7      232.98      263.84     11.28 o 
   0  -7   7      102.98      123.76      7.94 o 
  -9  -6   7       15.09       15.32      3.40 o 
  -8  -6   7      210.04      225.35      6.77 o 
  -7  -6   7        6.31        9.22      5.19 o 
  -6  -6   7       13.92       10.06      3.88 o 
  -5  -6   7       61.18       55.94      6.69 o 
  -4  -6   7      189.46      212.64     11.86 o 
  -3  -6   7       17.09       15.80      4.50 o 
  -2  -6   7      192.27      204.91     11.56 o 
  -1  -6   7      240.11      253.23     12.38 o 
   0  -6   7      155.08      185.88     10.48 o 
   1  -6   7       19.19       25.74      5.01 o 
 -11  -5   7       63.90       71.78      5.27 o 
 -10  -5   7       17.01       19.67      4.21 o 
  -9  -5   7      209.41      228.72     12.41 o 
  -8  -5   7       55.26       57.96      4.54 o 
  -7  -5   7      207.22      214.43      9.33 o 
  -6  -5   7       76.46       82.96      6.79 o 
  -5  -5   7     1276.89     1322.51     20.73 o 
  -4  -5   7      250.18      256.56     13.09 o 
  -3  -5   7      659.24      687.77     20.76 o 
  -2  -5   7       38.56       30.64      5.43 o 
  -1  -5   7       70.40       67.84      7.10 o 
   0  -5   7       39.48       36.85      6.14 o 
   1  -5   7      210.39      231.47     11.72 o 
   5  -5   7       30.24       34.33      5.71 o 
   6  -5   7      271.68      319.71     12.25 o 
   7  -5   7      106.20      109.85      5.91 o 
 -12  -4   7      119.73      105.97      5.86 o 
 -11  -4   7      157.52      159.24      6.67 o 
 -10  -4   7       44.59       45.31      4.72 o 
  -9  -4   7       20.24       20.66      3.94 o 
  -8  -4   7       77.24       81.11      6.35 o 
  -7  -4   7      352.30      355.80      9.17 o 
  -6  -4   7      759.61      802.87     16.33 o 
  -5  -4   7       27.25       20.23      4.22 o 
  -4  -4   7       49.84       51.22      4.71 o 
  -3  -4   7       60.60       62.32      3.86 o 
  -2  -4   7      199.74      217.35     14.71 o 
  -1  -4   7      239.46      266.07      9.15 o 
   0  -4   7      107.18      115.03      6.23 o 
   1  -4   7       31.79       39.80      5.87 o 
   2  -4   7       39.67       44.02      6.01 o 
   6  -4   7      120.36      172.81     13.59 o 
   7  -4   7       12.77       11.59      4.51 o 
   8  -4   7      338.47      399.58     13.77 o 
 -12  -3   7       53.25       50.00      3.84 o 
 -11  -3   7      789.86      825.25     16.71 o 
 -10  -3   7      134.67      136.22      7.89 o 
  -9  -3   7      383.97      389.48     13.44 o 
  -8  -3   7       71.71       74.83      6.41 o 
  -7  -3   7     1509.92     1534.62     20.07 o 
  -6  -3   7     1162.33     1181.85     17.60 o 
  -5  -3   7      721.00      706.05     11.98 o 
  -4  -3   7      351.15      358.25      9.59 o 
  -3  -3   7      366.23      366.17     14.21 o 
  -2  -3   7       79.23       86.44      7.34 o 
  -1  -3   7      824.15      899.43     22.98 o 
   0  -3   7      433.05      438.64     16.58 o 
   1  -3   7      249.67      245.79     12.77 o 
   2  -3   7      201.81      188.22     11.30 o 
   3  -3   7      196.49      180.99     11.14 o 
   7  -3   7       95.40      136.99     12.75 o 
   8  -3   7      207.97      251.24     13.82 o 
   9  -3   7       57.08       68.03      5.88 o 
 -13  -2   7       13.89        8.80      2.86 o 
 -12  -2   7      361.25      336.35      9.50 o 
 -11  -2   7      110.80      113.99      6.92 o 
 -10  -2   7      630.76      644.69     16.90 o 
  -9  -2   7      154.85      151.56      8.89 o 
  -8  -2   7      314.65      294.98     11.85 o 
  -7  -2   7      111.44      109.39      8.79 o 
  -6  -2   7        4.71        2.68      2.20 o 
  -5  -2   7      451.35      469.82     17.05 o 
  -4  -2   7      189.65      194.57      9.91 o 
  -3  -2   7      385.82      405.03     14.28 o 
  -2  -2   7      152.92      178.08      9.74 o 
  -1  -2   7       11.26       10.95      3.01 o 
   0  -2   7       63.90       61.78      6.23 o 
   1  -2   7      210.65      229.13     11.61 o 
   2  -2   7      247.03      253.81     12.35 o 
   3  -2   7      236.71      267.37     12.84 o 
   4  -2   7       80.85       77.92      6.94 o 
   8  -2   7      161.21      224.11     14.48 o 
   9  -2   7       13.22        9.69      3.56 o 
 -13  -1   7      270.79      249.97     10.45 o 
 -12  -1   7       81.58       80.81      8.24 o 
 -11  -1   7      719.41      696.19     15.89 o 
 -10  -1   7      228.84      230.35     10.26 o 
  -9  -1   7     2063.54     2114.41     30.67 o 
  -8  -1   7     1149.77     1202.71     18.13 o 
  -7  -1   7     1673.57     1717.93     20.58 o 
  -6  -1   7      202.32      207.47     11.47 o 
  -5  -1   7     1124.27     1094.10     24.21 o 
  -4  -1   7       56.24       51.38      5.67 o 
  -3  -1   7     1323.92     1365.94     25.08 o 
  -2  -1   7      437.28      438.88     14.49 o 
  -1  -1   7      680.69      682.55     18.13 o 
   0  -1   7      510.35      515.01     15.86 o 
   1  -1   7      220.36      217.24     10.47 o 
   2  -1   7      558.37      573.71     17.13 o 
   3  -1   7      153.63      132.15      8.44 o 
   8  -1   7      170.59      215.20     14.59 o 
   9  -1   7        8.40        6.69      3.32 o 
  10  -1   7       86.81       90.73      5.33 o 
 -13   0   7       24.78       20.37      3.48 o 
 -12   0   7        1.13        4.18      3.64 o 
 -11   0   7       44.09       55.02      7.98 o 
 -10   0   7     1615.27     1713.90     41.66 o 
  -9   0   7       19.08       21.95      3.95 o 
  -8   0   7      147.29      144.13      6.53 o 
  -7   0   7       20.30       17.18      2.91 o 
  -6   0   7       10.24       21.79      4.80 o 
  -5   0   7      282.41      305.54     12.42 o 
  -4   0   7      225.98      280.68     11.01 o 
  -3   0   7      961.48     1119.29     22.49 o 
  -2   0   7      189.08      198.62      9.47 o 
  -1   0   7       81.87       90.31      6.60 o 
   0   0   7       24.20       24.34      3.72 o 
   1   0   7      371.49      374.77     12.84 o 
   2   0   7      369.74      381.15     12.90 o 
   3   0   7      273.16      317.92     11.67 o 
   6   0   7       61.28       65.33      8.09 o 
   7   0   7       27.86       32.62      5.96 o 
   8   0   7      478.20      525.32     20.81 o 
   9   0   7        4.82       -1.19      3.15 o 
 -12   1   7       91.25       78.29      7.01 o 
 -11   1   7      704.39      672.73     22.65 o 
 -10   1   7      242.15      249.14     15.40 o 
  -9   1   7     2052.32     2121.08     44.56 o 
  -8   1   7     1132.40     1216.73     22.56 o 
  -7   1   7     1749.74     1850.63     29.46 o 
  -6   1   7      202.37      210.85     11.34 o 
  -5   1   7     1121.98     1141.54     23.09 o 
  -4   1   7       55.28       57.91      5.32 o 
  -3   1   7     1399.02     1448.45     21.07 o 
  -2   1   7      453.10      452.63     10.88 o 
   0   1   7      507.52      496.96     14.26 o 
   1   1   7      216.28      219.95      9.44 o 
   2   1   7      568.01      578.45     14.97 o 
   4   1   7      315.72      230.27     11.32 o 
   5   1   7      228.98      226.58     15.29 o 
   6   1   7      317.50      305.93     16.71 o 
   7   1   7        4.16       -0.88      4.28 o 
   8   1   7      154.48      166.66     10.22 o 
  -9   2   7      161.38      151.60     11.70 o 
  -8   2   7      306.35      314.14     11.37 o 
  -7   2   7      111.83      122.58      8.04 o 
  -6   2   7        4.57        9.54      6.90 o 
  -5   2   7      435.97      532.44     16.26 o 
  -1   2   7       17.44       16.08      2.62 o 
   0   2   7       56.19       53.23      4.26 o 
   3   2   7      231.42      235.46     12.40 o 
   4   2   7       77.21       97.58     11.83 o 
   5   2   7       55.00       70.22      9.77 o 
   6   2   7      592.59      591.62     23.39 o 
   7   2   7       64.33       48.01      6.44 o 
  -1   3   7      853.46      896.86     19.60 o 
   0   3   7      463.51      449.66     14.04 o 
   1   3   7      260.58      257.71     11.01 o 
   2   3   7      198.64      219.16     14.88 o 
   3   3   7      204.49      233.87     16.18 o 
   4   3   7      360.96      441.86     21.85 o 
   5   3   7       40.10       41.34      7.72 o 
   6   3   7      123.44      122.38      7.74 o 
  -1   4   7      266.44      289.87     12.67 o 
   0   4   7       93.36       94.38      7.48 o 
   1   4   7       29.66       29.11      4.04 o 
   2   4   7       34.76       33.22      5.17 o 
   3   4   7       82.57       73.03      9.45 o 
   4   4   7      689.89      747.14     27.97 o 
   5   4   7      143.67      132.60     12.26 o 
   6   4   7      119.41      102.72      8.98 o 
   7   4   7       12.55        5.88      2.82 o 
   2   5   7      299.73      317.09     19.19 o 
   3   5   7       14.47       22.94      6.93 o 
   4   5   7      126.99      105.72     10.45 o 
   5   5   7       30.93       28.82      5.99 o 
   6   5   7      268.40      222.87     11.34 o 
   7   5   7      114.58       82.42      5.04 o 
  -1   6   7      231.76      209.27     13.77 o 
   0   6   7      159.95      131.32     11.87 o 
   1   6   7       23.43       21.02      5.76 o 
   2   6   7       58.24       54.88      7.79 o 
   3   6   7       69.98       61.73      7.74 o 
   4   6   7       48.52       49.07      6.36 o 
   5   6   7       41.56       23.34      4.48 o 
   6   6   7      426.99      340.72     10.73 o 
  -1   7   7      229.95      176.87     10.86 o 
   0   7   7       99.03       61.33      7.61 o 
   1   7   7       80.13       46.01      6.54 o 
   2   7   7       61.13       48.71      6.31 o 
   3   7   7       32.69       29.47      4.74 o 
   4   7   7      205.90      196.34      9.08 o 
   5   7   7       68.59       62.93      4.24 o 
   1   8   7       50.44       24.04      3.20 o 
   2   8   7       35.55       25.97      3.14 o 
  -4  -8   8       24.13       20.97      2.69 o 
  -3  -8   8        8.41        4.23      2.03 o 
  -7  -7   8      127.35      146.53      6.18 o 
  -6  -7   8       68.99       84.00      5.92 o 
  -5  -7   8      288.66      340.73     11.91 o 
  -4  -7   8       76.86       83.73      6.62 o 
  -3  -7   8      331.96      350.65     12.58 o 
  -2  -7   8       99.28      108.10      7.42 o 
  -1  -7   8       75.25       90.86      6.58 o 
   0  -7   8      131.19      153.89      7.58 o 
  -9  -6   8       13.57       12.23      2.60 o 
  -8  -6   8      123.51      132.31      4.80 o 
  -7  -6   8       20.70       39.80     18.26 o 
  -6  -6   8      217.93      234.16     11.17 o 
  -5  -6   8       18.89       19.32      4.66 o 
  -4  -6   8        6.21        9.42      4.16 o 
  -3  -6   8      299.98      297.54     13.66 o 
  -2  -6   8       22.41       22.16      5.04 o 
  -1  -6   8       56.01       66.04      7.03 o 
   0  -6   8        9.91        9.42      3.93 o 
   1  -6   8       24.35       28.81      4.54 o 
 -10  -5   8       24.60       20.17      3.79 o 
  -9  -5   8      142.82      143.59      9.63 o 
  -8  -5   8       41.94       50.68      4.15 o 
  -7  -5   8      286.06      319.86      9.87 o 
  -6  -5   8       34.20       43.62      4.48 o 
  -5  -5   8      407.53      419.52     11.91 o 
  -4  -5   8      329.93      360.32     15.44 o 
  -3  -5   8      147.68      169.80     10.87 o 
  -2  -5   8      654.18      655.93     20.52 o 
  -1  -5   8      319.73      334.02     14.47 o 
   0  -5   8      115.13      129.85      9.30 o 
   1  -5   8      171.19      182.11     10.75 o 
 -11  -4   8       45.15       49.06      3.60 o 
 -10  -4   8       69.59       61.90      6.57 o 
  -9  -4   8       35.40       38.91      4.50 o 
  -8  -4   8       68.30       65.73      5.86 o 
  -7  -4   8       25.74       29.43      3.46 o 
  -6  -4   8       16.54       18.52      3.59 o 
  -5  -4   8        1.30       -0.57      2.99 o 
  -4  -4   8       89.85       85.05      5.84 o 
  -3  -4   8      227.21      238.76      7.38 o 
  -2  -4   8      107.31      120.90      6.67 o 
  -1  -4   8      323.29      329.17     10.60 o 
   0  -4   8      144.28      167.62      7.72 o 
   1  -4   8       33.59       27.10      5.30 o 
   2  -4   8      143.97      144.61      9.90 o 
   6  -4   8      268.19      346.71     16.45 o 
   7  -4   8       21.81       33.26      4.97 o 
 -12  -3   8      423.67      406.31      8.88 o 
 -11  -3   8      244.66      228.57      8.54 o 
 -10  -3   8       29.74       35.39      4.47 o 
  -9  -3   8      712.33      754.37     18.02 o 
  -8  -3   8       32.43       31.13      4.84 o 
  -7  -3   8      419.20      411.29     13.48 o 
  -6  -3   8      449.90      458.67      9.00 o 
  -5  -3   8      497.29      538.60     11.07 o 
  -4  -3   8      280.52      291.84      8.49 o 
  -3  -3   8      422.53      425.58      9.49 o 
  -2  -3   8      188.69      187.26      6.55 o 
  -1  -3   8       18.72       25.23      6.62 o 
   0  -3   8     1331.02     1408.16     20.95 o 
   1  -3   8      285.26      292.65      9.92 o 
   2  -3   8      300.46      332.61     10.67 o 
   7  -3   8       13.42       36.45      6.88 o 
   8  -3   8       71.59       89.44      7.32 o 
 -12  -2   8      114.47      104.07      5.18 o 
 -11  -2   8       52.62       53.30      5.05 o 
 -10  -2   8       20.39       20.37      4.08 o 
  -9  -2   8      103.28      106.06      7.47 o 
  -8  -2   8      214.99      223.44     11.36 o 
  -7  -2   8       13.61       17.28      3.26 o 
  -6  -2   8      165.89      164.54      6.71 o 
  -5  -2   8       61.40       60.55      4.91 o 
  -4  -2   8      253.61      282.17     18.76 o 
  -3  -2   8       12.35       13.60      3.77 o 
  -2  -2   8      196.32      204.93     11.50 o 
  -1  -2   8       27.63       29.68      4.72 o 
   0  -2   8      714.88      739.04     21.75 o 
   1  -2   8      361.98      391.02     12.98 o 
   2  -2   8      337.44      352.98     10.71 o 
   3  -2   8      658.44      661.14     20.46 o 
   8  -2   8      418.46      499.09     18.46 o 
   9  -2   8      102.09      115.89      6.66 o 
 -13  -1   8      346.45      291.68     10.08 o 
 -12  -1   8        2.91        3.01      3.25 o 
 -11  -1   8      570.30      553.98     13.82 o 
 -10  -1   8      466.59      475.04     14.28 o 
  -9  -1   8      181.77      180.91      9.76 o 
  -8  -1   8     1031.81     1066.70     21.81 o 
  -7  -1   8      482.78      503.27     15.44 o 
  -6  -1   8      118.58      120.64      5.77 o 
  -5  -1   8      426.23      436.44      9.84 o 
  -4  -1   8      109.16      116.17      8.45 o 
  -3  -1   8      360.70      363.34     14.54 o 
  -2  -1   8      629.46      663.98     19.29 o 
  -1  -1   8      533.30      536.64     17.71 o 
   0  -1   8      318.54      349.91     14.27 o 
   1  -1   8      280.03      275.44     12.73 o 
   2  -1   8      614.44      615.39     13.47 o 
   3  -1   8      255.41      234.36     13.06 o 
   6  -1   8      138.06      148.14     11.12 o 
   8  -1   8       65.69       81.73      8.29 o 
   9  -1   8        7.45        4.57      2.32 o 
 -13   0   8        1.11        4.14      2.27 o 
 -12   0   8       82.21       70.80      7.15 o 
 -11   0   8        6.41        8.08      4.44 o 
 -10   0   8      413.80      410.78     20.58 o 
  -9   0   8       27.68       24.19      4.14 o 
  -8   0   8        1.80        4.88      3.60 o 
  -7   0   8      263.50      271.74      8.58 o 
  -6   0   8       52.34       57.51      4.76 o 
  -5   0   8      167.74      180.41      9.94 o 
  -4   0   8        3.07        0.50      2.49 o 
  -2   0   8       64.16       65.67      6.21 o 
  -1   0   8       66.82       67.96      6.33 o 
   0   0   8      196.24      212.12     10.56 o 
   1   0   8      397.86      422.65     14.80 o 
   2   0   8     1244.83     1216.35     17.94 o 
   3   0   8      106.29      110.13      8.80 o 
   4   0   8      266.85      210.72     11.06 o 
   5   0   8      251.59      232.95     15.06 o 
   6   0   8      819.15      818.75     25.12 o 
   7   0   8      216.70      227.68     12.22 o 
   8   0   8      487.60      522.16     17.76 o 
   9   0   8       18.76       16.34      2.84 o 
 -12   1   8        3.60        5.31      3.15 o 
 -11   1   8      515.59      512.17     19.20 o 
 -10   1   8      467.17      472.15     20.53 o 
  -9   1   8      173.97      181.92     13.64 o 
  -8   1   8     1005.71     1048.27     31.46 o 
  -7   1   8      509.45      534.52     18.93 o 
  -6   1   8      137.34      135.65      7.54 o 
  -5   1   8      405.78      415.71     11.18 o 
  -4   1   8      111.65      115.97      7.07 o 
   2   1   8      598.24      582.00     19.08 o 
   3   1   8      230.61      188.14     11.28 o 
   4   1   8      143.35      110.49      8.53 o 
   5   1   8       20.34       28.46      6.98 o 
   6   1   8      148.62      151.57     11.85 o 
   7   1   8       18.60       22.01     11.87 o 
 -10   2   8       17.71       19.19      4.92 o 
  -9   2   8      103.80       95.44      9.37 o 
  -8   2   8      223.32      207.26     13.82 o 
  -7   2   8       18.90       16.58      5.63 o 
  -6   2   8      176.31      178.95     12.19 o 
   0   2   8      670.97      592.33     19.30 o 
   1   2   8      373.74      349.29     15.02 o 
   2   2   8      357.59      338.05     15.38 o 
   4   2   8      532.82      588.65     24.48 o 
   5   2   8      106.05       91.10     10.40 o 
   6   2   8      218.84      216.96     14.31 o 
  -2   3   8      162.51      128.69      9.00 o 
  -1   3   8       33.05       19.37      5.07 o 
   0   3   8     1361.55     1063.44     27.64 o 
   1   3   8      254.52      297.20     16.64 o 
   2   3   8      282.88      376.55     19.34 o 
   3   3   8       36.78       40.27      7.59 o 
   4   3   8      362.53      406.25     20.53 o 
   5   3   8       25.62       12.60      4.77 o 
   6   3   8       56.62       57.52      5.05 o 
   1   4   8       29.46       24.45      6.32 o 
   2   4   8      121.30      110.90     10.64 o 
   3   4   8       58.62       63.17      8.65 o 
   4   4   8      248.54      278.59     16.51 o 
   5   4   8      168.35      136.90     11.22 o 
   6   4   8      279.54      222.55     11.72 o 
  -2   5   8      683.80      688.89     26.41 o 
   2   5   8      320.20      324.21     19.14 o 
   3   5   8       29.13       32.09      7.25 o 
   4   5   8      281.97      235.22     14.18 o 
   5   5   8       20.12       13.93      4.10 o 
   6   5   8      129.29       89.33      6.04 o 
  -1   6   8       59.29       44.97      7.57 o 
   0   6   8        5.02       -0.33      4.41 o 
   1   6   8       21.63       16.60      5.57 o 
   2   6   8      202.64      148.18     11.66 o 
   3   6   8       27.50       23.08      4.97 o 
   4   6   8      190.34      163.11      9.69 o 
   5   6   8       11.97       12.57      3.14 o 
   0   7   8      137.10       96.22      7.88 o 
   1   7   8       89.82       66.94      6.65 o 
   2   7   8      125.03       97.02      7.43 o 
   3   7   8       20.82       21.51      3.64 o 
   4   7   8       55.31       50.72      3.90 o 
  -6  -7   9       31.97       39.53      3.80 o 
  -5  -7   9      175.94      212.08      8.71 o 
  -4  -7   9      349.93      401.71     12.03 o 
  -3  -7   9       29.42       36.55      4.26 o 
  -2  -7   9       10.67       10.82      3.16 o 
  -1  -7   9        5.82        5.09      2.89 o 
  -7  -6   9        1.40        3.33      3.09 o 
  -6  -6   9       20.99       31.24      4.81 o 
  -5  -6   9      112.84      130.50      8.66 o 
  -4  -6   9      117.83      116.97      8.50 o 
  -3  -6   9       86.31       98.18      7.95 o 
  -2  -6   9       34.29       42.27      5.98 o 
  -1  -6   9       85.65       86.95      7.27 o 
   0  -6   9      135.83      151.92      9.10 o 
 -10  -5   9       24.94       21.78      3.29 o 
  -9  -5   9      140.62      157.05      8.87 o 
  -8  -5   9       95.05       85.85      7.40 o 
  -7  -5   9      443.38      455.96     11.11 o 
  -6  -5   9      131.12      136.72      6.67 o 
  -5  -5   9        8.20        8.03      2.82 o 
  -4  -5   9       40.99       40.86      6.35 o 
  -3  -5   9      211.45      234.96     12.72 o 
  -2  -5   9      426.35      454.28     16.86 o 
  -1  -5   9       49.42       56.35      7.03 o 
   0  -5   9       45.71       51.35      6.43 o 
   1  -5   9        1.19       -0.73      3.70 o 
 -11  -4   9      140.41      132.04      7.31 o 
 -10  -4   9       36.99       40.88      5.43 o 
  -9  -4   9       13.40       11.85      2.87 o 
  -8  -4   9       49.34       48.41      4.89 o 
  -7  -4   9       18.99       23.28      5.06 o 
  -6  -4   9      178.27      209.52     26.88 o 
  -5  -4   9      141.36      138.54      7.50 o 
  -4  -4   9       21.76       17.94      4.57 o 
  -3  -4   9      172.96      184.94      8.46 o 
  -2  -4   9      577.52      604.07     19.88 o 
  -1  -4   9      220.67      247.07     13.14 o 
   0  -4   9      369.15      411.38     16.63 o 
   1  -4   9      220.79      224.05     12.52 o 
   2  -4   9      411.92      479.48     17.28 o 
   6  -4   9      291.31      361.10     14.00 o 
 -11  -3   9       19.22       20.45      2.93 o 
 -10  -3   9       37.25       39.03      7.80 o 
  -9  -3   9      371.36      395.29     16.63 o 
  -8  -3   9        1.73        2.98      3.25 o 
  -7  -3   9       59.27       63.26      5.91 o 
  -6  -3   9      421.17      414.02     11.49 o 
  -5  -3   9      387.16      386.12     14.18 o 
  -4  -3   9      341.07      350.66      9.07 o 
  -3  -3   9      369.06      385.92     12.31 o 
  -2  -3   9      323.81      334.03      9.17 o 
  -1  -3   9      400.37      436.77     10.42 o 
   0  -3   9      246.75      285.19     10.34 o 
   1  -3   9      220.29      222.97     12.74 o 
   2  -3   9      303.83      327.04     14.92 o 
   7  -3   9       73.74      106.82      8.43 o 
 -12  -2   9       48.23       46.75      3.29 o 
 -11  -2   9       45.89       36.36      3.87 o 
 -10  -2   9       99.69       98.25      6.76 o 
  -9  -2   9       38.85       39.42      5.27 o 
  -8  -2   9      129.31      124.58      8.13 o 
  -7  -2   9      108.15      107.04      7.44 o 
  -6  -2   9       23.26       23.70      2.82 o 
  -5  -2   9       71.35       70.92      4.01 o 
  -4  -2   9      790.85      801.24     14.28 o 
  -3  -2   9       54.82       49.90      3.91 o 
  -2  -2   9      165.34      170.28      6.58 o 
  -1  -2   9      347.94      380.98      9.69 o 
   0  -2   9     1179.55     1274.80     17.47 o 
   1  -2   9       92.88      105.90      9.88 o 
   2  -2   9      837.02      870.71     17.21 o 
   3  -2   9       46.62       57.27      7.18 o 
   7  -2   9       17.41       34.36      6.80 o 
   8  -2   9      107.73      131.00      7.72 o 
 -12  -1   9       17.71       12.08      3.43 o 
 -11  -1   9      304.09      298.49      9.74 o 
 -10  -1   9      246.50      256.35     10.34 o 
  -9  -1   9      136.42      136.95      8.20 o 
  -8  -1   9      255.62      261.70     11.21 o 
  -7  -1   9      266.37      278.46     11.52 o 
  -6  -1   9      262.41      248.67      8.32 o 
  -5  -1   9      293.42      294.37      7.16 o 
  -4  -1   9      602.80      586.18     14.75 o 
  -3  -1   9      389.27      411.69      9.55 o 
  -2  -1   9      683.00      721.62     12.49 o 
  -1  -1   9      517.64      550.47     11.13 o 
   0  -1   9     1851.87     1961.52     20.95 o 
   1  -1   9      157.68      158.57      7.59 o 
   2  -1   9     1075.97     1070.87     34.50 o 
   3  -1   9       57.75       48.86      7.07 o 
   5  -1   9      206.50      203.19     13.56 o 
   6  -1   9      118.19      118.24      9.25 o 
   8  -1   9        9.29        8.71      3.24 o 
 -12   0   9       11.05       10.88      3.52 o 
 -11   0   9      103.10      100.68      9.43 o 
 -10   0   9       72.87       72.56      5.52 o 
  -9   0   9        2.16        1.53      2.94 o 
  -8   0   9      118.84      112.67      8.17 o 
  -7   0   9        3.43       -4.35      4.36 o 
  -6   0   9      218.51      226.08      7.87 o 
  -5   0   9      178.03      165.74      6.56 o 
  -4   0   9       91.49       81.24      4.34 o 
  -3   0   9      125.37      129.76      6.30 o 
  -2   0   9     2958.19     3033.00     29.80 o 
  -1   0   9        5.06        6.69      2.50 o 
   0   0   9      574.54      580.15     13.50 o 
   1   0   9      984.31     1014.05     17.56 o 
   2   0   9      153.58      126.32     10.12 o 
   3   0   9       62.39       43.40      6.49 o 
   4   0   9      210.59      165.20     10.11 o 
   5   0   9      125.47      132.43     11.39 o 
   6   0   9       66.59       80.65      8.30 o 
   7   0   9       91.02       81.83     19.08 o 
   8   0   9      184.18      212.02      8.83 o 
 -11   1   9      287.30      280.25     13.50 o 
 -10   1   9      268.46      252.71     14.61 o 
  -9   1   9      181.61      177.61     13.26 o 
  -8   1   9      235.43      239.52     15.65 o 
  -7   1   9      271.68      279.46     10.78 o 
  -6   1   9      269.05      260.30     10.48 o 
  -5   1   9      288.04      296.37     14.69 o 
  -4   1   9      593.34      561.88     20.02 o 
  -3   1   9      392.64      382.48     11.09 o 
  -2   1   9      663.06      658.76     14.65 o 
  -1   1   9      511.18      508.97     17.98 o 
   0   1   9     1944.60     1922.67     35.32 o 
   1   1   9      163.49      165.22     11.31 o 
   2   1   9     1061.89      975.09     25.68 o 
   3   1   9       54.61       40.92      6.44 o 
   4   1   9       31.74       46.87      8.76 o 
   5   1   9      207.76      179.93     13.20 o 
   6   1   9      116.77      114.72     10.00 o 
   7   1   9      185.78      168.22     16.81 o 
  -4   2   9      812.26      802.98     22.87 o 
  -3   2   9       74.38       63.21      7.98 o 
  -2   2   9      187.92      161.58     10.35 o 
  -1   2   9      340.41      305.47     14.36 o 
   0   2   9     1110.96      979.57     25.80 o 
   1   2   9       80.84       74.49      8.25 o 
   2   2   9      835.96      723.61     22.75 o 
   3   2   9       42.36       58.19      9.66 o 
   4   2   9      212.28      246.28     15.86 o 
   5   2   9      187.67      174.20     13.25 o 
   6   2   9      309.77      326.49     15.62 o 
  -3   3   9      358.42      274.05     12.38 o 
  -2   3   9      355.52      281.72     13.28 o 
  -1   3   9      424.66      357.33     15.45 o 
   1   3   9      213.85      246.00     15.62 o 
   2   3   9      339.38      372.42     19.41 o 
   3   3   9       41.86       27.48      6.88 o 
   4   3   9      676.37      754.24     26.49 o 
   5   3   9       13.07        4.05      3.98 o 
   6   3   9       13.25       12.53      3.83 o 
   1   4   9      205.41      198.65     12.93 o 
   2   4   9      422.79      464.55     20.16 o 
   3   4   9      417.90      441.94     19.69 o 
   4   4   9      615.96      636.92     61.80 o 
   5   4   9        0.33        3.78      3.97 o 
   6   4   9      290.48      204.12      8.82 o 
  -2   5   9      421.53      336.12     19.45 o 
   1   5   9        1.15        4.01      5.58 o 
   2   5   9       69.53       77.52      9.93 o 
   3   5   9      300.62      268.67     15.44 o 
   4   5   9       68.04       61.39      6.82 o 
   5   5   9       13.94        7.30      2.87 o 
  -1   6   9       88.78       49.72      7.40 o 
   0   6   9      139.30       92.08      9.71 o 
   1   6   9      135.11       94.40      9.60 o 
   2   6   9      256.61      222.76     12.89 o 
   3   6   9       37.92       32.35      4.93 o 
   4   6   9      339.72      274.70     10.45 o 
   0   7   9       24.74       18.47      3.71 o 
   1   7   9      111.42       73.20      5.93 o 
   2   7   9       38.20       29.89      3.88 o 
  -5  -7  10      185.92      206.47      7.10 o 
  -4  -7  10      184.36      210.51      7.63 o 
  -3  -7  10       36.29       40.30      3.93 o 
  -2  -7  10       99.79       97.50      5.31 o 
  -7  -6  10      149.70      168.29      6.99 o 
  -6  -6  10      461.64      517.90     13.77 o 
  -5  -6  10       79.18       84.60      6.48 o 
  -4  -6  10       50.53       49.16      5.51 o 
  -3  -6  10       50.81       49.47      5.63 o 
  -2  -6  10      506.59      516.55     15.38 o 
  -1  -6  10       12.16       14.15      3.98 o 
   0  -6  10       73.76       71.69      5.96 o 
  -9  -5  10       57.77       65.67      5.46 o 
  -8  -5  10       93.91       98.33      7.25 o 
  -7  -5  10       85.77      100.98      5.19 o 
  -6  -5  10      313.01      330.57      9.45 o 
  -5  -5  10      133.59      137.71      6.55 o 
  -4  -5  10      345.46      358.13     14.60 o 
  -3  -5  10      310.43      330.56     14.24 o 
  -2  -5  10      126.22      134.42      9.64 o 
  -1  -5  10       22.77       26.67      5.45 o 
   0  -5  10       54.54       55.28      6.58 o 
   1  -5  10       81.58       83.90      7.38 o 
 -10  -4  10       42.52       35.35      4.74 o 
  -9  -4  10       29.42       27.20      4.96 o 
  -8  -4  10      132.19      129.34      9.75 o 
  -7  -4  10      289.28      284.17     12.05 o 
  -6  -4  10      326.96      331.86     16.06 o 
  -5  -4  10      163.03      169.83      7.96 o 
  -4  -4  10      950.15      970.30     18.50 o 
  -3  -4  10       83.52       87.97      6.67 o 
  -2  -4  10       14.71        9.26      4.81 o 
  -1  -4  10      157.74      174.27     11.20 o 
   0  -4  10      543.10      605.12     19.80 o 
   1  -4  10       26.45       34.42      6.13 o 
   2  -4  10      278.54      320.92     13.41 o 
   5  -4  10       10.66       16.15      4.45 o 
 -11  -3  10       46.72       50.13      5.01 o 
 -10  -3  10       95.14       92.86      7.87 o 
  -9  -3  10      160.13      158.11      7.75 o 
  -8  -3  10      210.13      204.11      9.15 o 
  -7  -3  10       40.88       43.52      4.48 o 
  -6  -3  10      261.55      280.34     24.46 o 
  -5  -3  10      134.69      136.89     11.12 o 
  -4  -3  10      160.82      168.71      8.39 o 
  -3  -3  10       57.44       61.61      5.84 o 
  -2  -3  10      680.83      726.90     16.70 o 
  -1  -3  10      369.52      425.38     12.96 o 
   0  -3  10       94.84      116.07      9.76 o 
   1  -3  10      155.29      237.29     13.98 o 
   2  -3  10      146.40      181.73     11.50 o 
   6  -3  10       15.95       46.70      6.55 o 
 -11  -2  10        1.67        1.83      2.12 o 
 -10  -2  10       28.43       28.65      3.88 o 
  -9  -2  10       42.70       37.97      4.73 o 
  -8  -2  10      257.78      262.11     13.96 o 
  -7  -2  10       27.55       32.24      6.09 o 
  -6  -2  10      297.98      280.21      8.61 o 
  -5  -2  10       63.05       68.78      5.79 o 
  -4  -2  10      690.76      753.53     16.82 o 
  -3  -2  10      885.59      923.38     15.13 o 
  -2  -2  10     1163.73     1310.45     18.10 o 
  -1  -2  10      415.70      449.73     10.94 o 
   0  -2  10      504.74      517.74     19.79 o 
   1  -2  10      365.88      474.91     18.70 o 
   2  -2  10      563.25      588.17     20.23 o 
   3  -2  10        9.43        8.57      3.87 o 
   7  -2  10       37.77       53.65      5.68 o 
 -11  -1  10       51.19       53.40      4.22 o 
 -10  -1  10       23.22       18.15      3.65 o 
  -9  -1  10       15.09       11.39      3.25 o 
  -8  -1  10      235.48      224.61     10.38 o 
  -7  -1  10      128.40      115.11      7.75 o 
  -6  -1  10      186.00      190.74      9.84 o 
  -5  -1  10      195.62      181.57      6.67 o 
  -4  -1  10       77.08       77.43      6.37 o 
  -3  -1  10      109.33      112.52      5.77 o 
  -2  -1  10      115.16      115.68      5.89 o 
  -1  -1  10       29.86       32.16      3.74 o 
   0  -1  10      983.64     1040.30     19.28 o 
   1  -1  10      194.96      198.13     13.04 o 
   2  -1  10      434.58      427.63     17.56 o 
   3  -1  10       30.84       29.72      5.47 o 
   5  -1  10       93.95      109.80      9.67 o 
   6  -1  10       52.79       41.78      5.17 o 
   7  -1  10        6.97       17.07      4.40 o 
 -11   0  10       44.31       39.67      6.08 o 
 -10   0  10      122.33      121.50      6.63 o 
  -9   0  10        3.62        0.56      2.85 o 
  -8   0  10       29.05       34.12      4.72 o 
  -7   0  10       16.22       16.17      4.15 o 
  -6   0  10      376.70      397.50     18.64 o 
  -5   0  10      520.31      497.99     20.59 o 
  -4   0  10      122.50      149.53     13.91 o 
  -3   0  10        9.19       13.28      3.96 o 
  -2   0  10     1140.48     1177.42     21.03 o 
  -1   0  10      819.63      871.66     18.45 o 
   0   0  10      853.60      901.84     17.45 o 
   1   0  10      398.27      406.17     11.67 o 
   2   0  10     1640.15     1505.37     32.21 o 
   3   0  10        3.08       -4.95      4.95 o 
   4   0  10      394.22      322.78     13.12 o 
   5   0  10       11.41       12.80      5.23 o 
   6   0  10      236.54      232.39     12.05 o 
   7   0  10       59.19       57.64      5.27 o 
  -7   1  10      110.89      111.68      9.43 o 
  -6   1  10      168.26      163.95     11.87 o 
  -5   1  10      206.21      186.42     12.61 o 
  -4   1  10       77.32       79.06      6.03 o 
  -3   1  10      101.21       92.07      6.46 o 
  -2   1  10      107.08      108.91      7.04 o 
  -1   1  10       30.16       45.65      7.27 o 
   0   1  10      936.09      906.36     25.43 o 
   1   1  10      190.08      173.29     11.66 o 
   2   1  10      452.08      403.90     16.98 o 
   3   1  10       31.65       26.19      5.04 o 
   4   1  10       10.72       19.13      6.82 o 
   5   1  10       93.06       91.30      9.15 o 
   6   1  10       51.52       32.92      5.01 o 
  -5   2  10       49.90       46.50      6.71 o 
  -4   2  10      676.20      700.39     22.67 o 
  -3   2  10      914.41      737.73     21.28 o 
  -2   2  10     1113.97      990.47     25.46 o 
  -1   2  10      405.65      351.84     15.72 o 
   0   2  10      537.95      445.92     18.16 o 
   1   2  10      369.09      334.00     15.70 o 
   2   2  10      666.68      553.38     19.94 o 
   3   2  10        8.83       18.34      6.11 o 
   4   2  10      767.90      833.66     26.79 o 
   5   2  10       66.23       45.50      6.60 o 
   6   2  10      206.74      207.20     11.15 o 
   0   3  10      100.73      130.81     10.98 o 
   1   3  10      159.63      168.06     12.78 o 
   2   3  10      138.05      169.64     12.87 o 
   3   3  10      163.95      175.46     12.72 o 
   4   3  10       44.37       41.28      6.46 o 
   5   3  10       77.55       64.04      4.84 o 
   1   4  10       24.67       27.96      5.44 o 
   2   4  10      300.04      315.85     15.28 o 
   3   4  10       99.51      122.19      9.42 o 
   4   4  10      179.35      146.70     10.35 o 
   5   4  10       12.74        8.09      3.02 o 
  -2   5  10      126.32       83.67     10.93 o 
  -1   5  10       27.48       25.97      7.60 o 
   0   5  10       52.76       32.55      7.96 o 
   1   5  10       80.78       74.85     10.21 o 
   2   5  10       70.35       63.99      8.29 o 
   3   5  10      251.58      211.25     11.90 o 
   4   5  10       26.48       21.70      3.79 o 
  -1   6  10        9.48        5.12      3.56 o 
   0   6  10       94.77       51.96      6.59 o 
   1   6  10        4.16        2.74      3.04 o 
   2   6  10       77.88       66.64      6.20 o 
   3   6  10        8.50        4.51      2.24 o 
  -6  -6  11      199.61      226.96      7.82 o 
  -5  -6  11      141.81      160.35      7.53 o 
  -4  -6  11      128.24      150.26      7.74 o 
  -3  -6  11       20.04       21.79      4.03 o 
  -2  -6  11      285.59      320.48     10.70 o 
  -1  -6  11       23.20       24.58      3.66 o 
  -8  -5  11       64.95       66.78      5.33 o 
  -7  -5  11       62.90       58.56      3.67 o 
  -6  -5  11       20.36       21.32      2.91 o 
  -5  -5  11       82.77       77.94      9.46 o 
  -4  -5  11        8.30        6.04      3.62 o 
  -3  -5  11      166.04      178.73     10.13 o 
  -2  -5  11       10.32        7.59      3.89 o 
  -1  -5  11       80.82       82.28      7.17 o 
   0  -5  11       18.92       23.08      4.55 o 
   1  -5  11       37.93       31.31      4.32 o 
 -10  -4  11      155.07      161.68      7.24 o 
  -9  -4  11       73.36       69.25      6.25 o 
  -8  -4  11       61.46       67.09      6.83 o 
  -7  -4  11       25.40       26.60      3.48 o 
  -6  -4  11      403.38      420.42     32.57 o 
  -5  -4  11      126.25      130.07      6.94 o 
  -4  -4  11      266.37      269.06     16.99 o 
  -3  -4  11      582.36      603.58     14.23 o 
  -2  -4  11      230.35      258.70     13.37 o 
  -1  -4  11       28.36       30.19      5.84 o 
   0  -4  11      324.67      320.17     14.34 o 
   1  -4  11       73.56       80.30      7.41 o 
 -10  -3  11      274.35      257.69     11.29 o 
  -9  -3  11       26.11       23.54      4.83 o 
  -8  -3  11       13.07       12.95      4.84 o 
  -7  -3  11       15.65       15.65      3.35 o 
  -6  -3  11      122.18      124.86     14.27 o 
  -5  -3  11       76.13       77.13      9.74 o 
  -4  -3  11      335.10      331.59     11.55 o 
  -3  -3  11       25.65       30.86      4.54 o 
  -2  -3  11       15.31       19.06      4.05 o 
  -1  -3  11       41.29       44.65      7.00 o 
   0  -3  11       11.41        6.59      4.24 o 
   1  -3  11       96.20      100.35      9.25 o 
   2  -3  11       66.88       76.73      7.29 o 
 -11  -2  11       58.11       54.33      4.73 o 
 -10  -2  11      268.85      241.81     12.02 o 
  -9  -2  11        0.79        7.34      4.14 o 
  -8  -2  11      511.55      524.14     20.33 o 
  -7  -2  11      159.59      135.37     11.23 o 
  -6  -2  11      247.90      258.90      9.90 o 
  -5  -2  11       59.75       59.91      5.48 o 
  -4  -2  11      777.31      842.00     30.02 o 
  -3  -2  11       23.22       21.59      6.37 o 
  -2  -2  11      131.23      139.61      9.14 o 
  -1  -2  11      456.08      526.25     20.18 o 
   0  -2  11      796.43      848.50     25.27 o 
   1  -2  11      243.32      252.96     14.18 o 
   2  -2  11       71.55       97.97      8.71 o 
   3  -2  11       80.68       68.91      6.66 o 
   4  -2  11      141.25      178.55     11.15 o 
   6  -2  11       69.30       98.51      7.42 o 
 -11  -1  11       29.63       23.78      3.56 o 
 -10  -1  11       70.01       60.27      6.57 o 
  -9  -1  11       87.74       80.89      8.27 o 
  -8  -1  11      387.13      366.84     17.34 o 
  -7  -1  11       79.60       74.33      8.85 o 
  -6  -1  11      209.00      208.27     14.24 o 
  -5  -1  11       32.64       25.62      4.56 o 
  -4  -1  11      139.27      131.94      7.78 o 
  -3  -1  11        2.66        1.36      3.58 o 
  -2  -1  11      322.94      333.10     12.12 o 
  -1  -1  11      129.97      132.02     11.15 o 
   0  -1  11       19.14       23.00      6.51 o 
   1  -1  11        4.87        6.91      5.11 o 
   2  -1  11        2.73        1.31      4.01 o 
   3  -1  11       21.68        7.46      3.63 o 
   4  -1  11       36.24       38.15      6.89 o 
   5  -1  11       11.92        8.53      3.68 o 
  -9   0  11       70.06       75.57      7.46 o 
  -8   0  11      744.90      686.90     22.42 o 
  -7   0  11        2.62        4.21      4.51 o 
  -6   0  11      920.74      952.52     28.74 o 
  -5   0  11        2.91       12.36      3.81 o 
  -4   0  11      122.59      136.46      7.73 o 
  -3   0  11       95.78      109.20      7.44 o 
  -2   0  11     1341.97     1383.22     23.81 o 
  -1   0  11      107.03      104.96     10.00 o 
   0   0  11      803.14      849.45     25.44 o 
   1   0  11       94.76       91.31      9.08 o 
   2   0  11      240.23      227.12     12.52 o 
   3   0  11        4.51        0.18      3.71 o 
   4   0  11      157.37      182.87     12.53 o 
   5   0  11      146.59      167.24     10.37 o 
   6   0  11      140.61      170.57      6.05 o 
  -8   1  11      373.55      362.87     14.92 o 
  -7   1  11       76.70       77.94      8.15 o 
  -6   1  11      224.28      207.22     13.30 o 
  -5   1  11       30.15       15.14      5.39 o 
  -4   1  11      142.28      116.91      9.35 o 
  -3   1  11        3.12        6.40      4.56 o 
  -2   1  11      332.46      325.85     15.51 o 
  -1   1  11      130.68      108.88      9.72 o 
   0   1  11       19.14       16.60      5.10 o 
   1   1  11        4.23       -1.61      4.91 o 
   2   1  11        3.13       -2.36      4.42 o 
   3   1  11       22.61       36.11      7.83 o 
   4   1  11       41.58       51.38      7.35 o 
   5   1  11       11.47        8.72      3.74 o 
  -4   2  11      769.90      667.20     18.96 o 
  -3   2  11       25.17       15.59      4.01 o 
  -2   2  11       81.39       59.09      6.96 o 
  -1   2  11      464.36      414.36     17.02 o 
   0   2  11      776.69      659.91     21.79 o 
   1   2  11      227.05      195.48     12.01 o 
   2   2  11       40.71       51.35      8.26 o 
   3   2  11       78.52       90.61      9.60 o 
   4   2  11      156.31      174.98     11.48 o 
   5   2  11       95.33       90.92      7.35 o 
  -1   3  11       39.11       55.94      6.94 o 
   0   3  11       11.74       10.36      5.08 o 
   1   3  11      103.73      114.36      9.94 o 
   2   3  11       62.31       83.27      8.60 o 
   3   3  11       42.60       44.20      6.13 o 
   4   3  11        5.70       -1.41      3.56 o 
   5   3  11       23.85       14.60      2.87 o 
   1   4  11       80.80       79.05      6.89 o 
   2   4  11      313.70      349.41     13.91 o 
   3   4  11      309.58      266.06     13.31 o 
   4   4  11       81.82       53.33      5.27 o 
  -2   5  11       11.90       13.28      6.12 o 
  -1   5  11       77.04       44.62      8.48 o 
   0   5  11       19.02       23.96      6.23 o 
   1   5  11       31.42       34.46      6.09 o 
   2   5  11       55.45       42.85      5.80 o 
   3   5  11       18.10       13.51      3.10 o 
  -1   6  11       24.37       13.40      3.37 o 
   0   6  11      108.33       59.49      5.70 o 
   1   6  11       33.41       23.16      3.69 o 
  -4  -6  12       12.55       15.26      2.76 o 
  -3  -6  12       20.72       22.64      3.11 o 
  -6  -5  12        6.76        8.49      3.13 o 
  -5  -5  12       42.67       50.40      5.13 o 
  -4  -5  12       72.61       72.78      6.09 o 
  -3  -5  12       67.16       68.60      5.99 o 
  -2  -5  12       46.22       47.03      5.24 o 
  -1  -5  12       78.72       88.45      6.40 o 
   0  -5  12       15.05       14.84      3.16 o 
  -9  -4  12       42.81       46.72      4.20 o 
  -8  -4  12      512.78      516.90     14.58 o 
  -7  -4  12       28.38       33.51      6.42 o 
  -6  -4  12      301.57      332.34     19.19 o 
  -5  -4  12        0.33        4.50      2.55 o 
  -4  -4  12      331.65      347.34     11.30 o 
  -3  -4  12       44.40       47.05      6.10 o 
  -2  -4  12       33.13       36.58      5.71 o 
  -1  -4  12       44.59       51.96      6.39 o 
   0  -4  12      219.34      223.81     10.77 o 
   1  -4  12        3.00        0.86      2.61 o 
 -10  -3  12        6.81        5.87      2.64 o 
  -9  -3  12       24.31       33.26      4.98 o 
  -8  -3  12       91.82       86.93      7.98 o 
  -7  -3  12        8.09       13.47      2.98 o 
  -6  -3  12       53.80       52.22      5.20 o 
  -5  -3  12       26.63       35.54      4.34 o 
  -4  -3  12       33.81       30.02      4.25 o 
  -3  -3  12      214.23      213.36     10.29 o 
  -2  -3  12        8.75        5.84      4.53 o 
  -1  -3  12       73.21       75.32      8.05 o 
   0  -3  12       13.34       15.06      5.00 o 
   1  -3  12       26.59       30.48      5.33 o 
   2  -3  12       86.90       85.63      6.43 o 
   3  -3  12       18.62       18.78      3.92 o 
 -10  -2  12      417.15      397.34     12.67 o 
  -9  -2  12      125.49      128.93      8.92 o 
  -8  -2  12      422.48      431.43     17.12 o 
  -7  -2  12       19.92       22.12      5.83 o 
  -6  -2  12      699.92      716.25     15.34 o 
  -5  -2  12      105.89       92.45      6.41 o 
  -4  -2  12      273.30      310.14     14.66 o 
  -3  -2  12       60.96       69.49      5.90 o 
  -2  -2  12      286.25      297.39     15.08 o 
  -1  -2  12      107.44      133.15     10.68 o 
   0  -2  12      113.80      123.75     10.27 o 
   1  -2  12      405.56      388.10     15.91 o 
   2  -2  12      167.42      159.03      9.27 o 
   4  -2  12      134.64      161.98      8.11 o 
 -10  -1  12       75.39       84.27      6.28 o 
  -9  -1  12        1.59        3.21      3.63 o 
  -8  -1  12        8.09        8.54      4.27 o 
  -7  -1  12       72.74       68.81      8.39 o 
  -6  -1  12       89.10       77.62      5.58 o 
  -5  -1  12      150.23      136.29     10.05 o 
  -4  -1  12       56.76       64.00      5.86 o 
  -3  -1  12       17.50       26.47      4.46 o 
  -2  -1  12       36.66       53.66      7.83 o 
  -1  -1  12        8.78       19.18      6.03 o 
   0  -1  12       22.99       26.26      6.21 o 
   1  -1  12       51.99       52.98      7.17 o 
   2  -1  12        3.58       -1.70      4.23 o 
   3  -1  12       42.10       30.25      4.34 o 
   4  -1  12       47.78       69.27      6.71 o 
  -9   0  12        2.80       -0.14      2.88 o 
  -8   0  12      482.65      475.00     17.84 o 
  -7   0  12      296.76      282.31     14.82 o 
  -6   0  12      185.43      231.45     14.26 o 
  -5   0  12      196.03      186.30      8.51 o 
  -4   0  12      738.49      747.94     16.76 o 
  -3   0  12        6.04        6.74      5.22 o 
  -2   0  12      399.57      406.92     17.53 o 
  -1   0  12      152.60      159.21     11.48 o 
   0   0  12       87.35       75.47      8.38 o 
   1   0  12      175.90      180.14     11.47 o 
   2   0  12      116.01      104.92      8.34 o 
   3   0  12      138.54      171.60     11.73 o 
   4   0  12      166.99      206.49     11.10 o 
   5   0  12      226.05      267.17     10.12 o 
  -8   1  12        6.20        1.49      2.86 o 
  -7   1  12       71.29       71.31      7.43 o 
  -6   1  12       89.68       80.66      8.46 o 
  -5   1  12      146.86      120.63     10.28 o 
  -4   1  12       57.99       52.50      6.16 o 
  -3   1  12       17.24       14.54      4.22 o 
  -2   1  12       38.50       39.84      6.32 o 
  -1   1  12        7.82        1.46      4.64 o 
   0   1  12       20.46       11.40      4.25 o 
   1   1  12       54.14       48.57      6.51 o 
   2   1  12        2.87       16.55      6.00 o 
   3   1  12       42.00       55.32      7.16 o 
   4   1  12       46.65       52.83      6.17 o 
   5   1  12       68.57       53.83      4.99 o 
  -4   2  12      244.72      207.93     10.34 o 
  -3   2  12       66.16       55.75      6.12 o 
  -2   2  12      333.81      280.02     13.22 o 
  -1   2  12      119.29      109.07      8.70 o 
   1   2  12      391.65      451.79     18.95 o 
   2   2  12      158.18      188.94     12.07 o 
   3   2  12      159.31      186.57     11.10 o 
   4   2  12      138.04      162.75      9.22 o 
   0   3  12       17.84       23.10      4.82 o 
   1   3  12       25.14       28.64      5.27 o 
   2   3  12       86.55       98.80      7.82 o 
   3   3  12       15.03        4.73      2.62 o 
   4   3  12        9.11        7.48      2.46 o 
   2   4  12       41.79       43.98      5.73 o 
   3   4  12      272.05      197.64      8.70 o 
  -1   5  12       81.02       50.61      6.76 o 
   0   5  12       12.12       14.20      4.02 o 
   1   5  12       16.98       12.16      3.44 o 
   2   5  12        8.92        5.43      2.08 o 
  -4  -5  13       24.85       28.78      3.44 o 
  -3  -5  13      116.70      124.80      6.09 o 
  -2  -5  13       91.43       88.33      4.95 o 
  -7  -4  13        9.67        8.48      2.59 o 
  -6  -4  13      118.52      117.99     11.92 o 
  -5  -4  13       20.18       23.99      3.99 o 
  -4  -4  13       48.61       54.22      5.59 o 
  -3  -4  13      336.25      364.45     12.64 o 
  -2  -4  13      117.40      131.70      7.90 o 
  -1  -4  13      115.08      114.34      7.01 o 
   0  -4  13       72.39       60.27      4.68 o 
  -9  -3  13       85.76       79.72      5.17 o 
  -8  -3  13       42.38       39.49      4.75 o 
  -7  -3  13       21.82       32.80      5.45 o 
  -6  -3  13       18.91       23.99      5.31 o 
  -5  -3  13       21.35       33.56      3.91 o 
  -4  -3  13      156.68      179.45     10.29 o 
  -3  -3  13       23.58       36.05      5.91 o 
  -2  -3  13       14.00       22.88      5.22 o 
  -1  -3  13       72.70       88.02      7.75 o 
   0  -3  13       94.93       99.12      7.21 o 
   1  -3  13       65.48       55.55      5.23 o 
  -9  -2  13       89.34       80.66      6.06 o 
  -8  -2  13      138.71      155.62      9.39 o 
  -7  -2  13       59.68       59.46      6.97 o 
  -6  -2  13      238.56      246.47      8.33 o 
  -5  -2  13       82.37       80.00     10.42 o 
  -4  -2  13      183.36      202.33     19.21 o 
  -3  -2  13      102.29      130.68      9.73 o 
  -2  -2  13       96.15      101.32      8.64 o 
  -1  -2  13      255.16      285.04     13.49 o 
   0  -2  13       35.43       39.38      5.93 o 
   1  -2  13      237.99      218.78     10.17 o 
   2  -2  13       21.52       12.02      3.15 o 
   3  -2  13      150.83      147.36      7.19 o 
  -9  -1  13        5.68        3.06      2.74 o 
  -8  -1  13        4.04        1.75      3.38 o 
  -7  -1  13       37.48       23.66      5.55 o 
  -6  -1  13      122.25      108.99      5.85 o 
  -5  -1  13       74.66       64.84      5.21 o 
  -4  -1  13       17.00       25.40      5.61 o 
  -3  -1  13       23.48       27.97      5.85 o 
  -2  -1  13       43.08       56.03      7.12 o 
  -1  -1  13       99.07      112.65      9.14 o 
   0  -1  13       11.10        5.88      3.93 o 
   1  -1  13      160.72      136.43      8.65 o 
   2  -1  13       80.90       60.25      5.38 o 
   3  -1  13      104.68      112.90      7.71 o 
  -8   0  13      368.19      347.37     13.97 o 
  -7   0  13        3.54        0.54      3.44 o 
  -6   0  13      140.21      150.89     10.98 o 
  -5   0  13       80.56       79.97      6.85 o 
  -4   0  13      186.64      203.67     11.27 o 
  -3   0  13       84.82       88.15      8.16 o 
  -2   0  13       59.80       52.15      6.57 o 
  -1   0  13      373.39      358.84     15.24 o 
   0   0  13       37.03       30.29      5.12 o 
   1   0  13      454.22      408.99     14.83 o 
   2   0  13       99.22      124.20      9.78 o 
   3   0  13      166.80      200.80     10.21 o 
   4   0  13        0.24       -2.55      2.55 o 
  -4   1  13       20.07       11.25      3.53 o 
  -3   1  13       21.86       11.49      3.59 o 
  -2   1  13       40.04       35.73      5.23 o 
  -1   1  13      100.78       89.79      7.76 o 
   0   1  13       15.31        8.13      3.31 o 
   1   1  13      160.68      204.11     12.34 o 
   2   1  13       67.99       90.92      8.01 o 
   3   1  13       91.71       98.59      7.11 o 
   4   1  13        5.68        1.67      2.03 o 
  -1   2  13      254.50      311.80     13.87 o 
   0   2  13       33.75       43.60      6.11 o 
   1   2  13      234.89      269.94     12.56 o 
   2   2  13       16.88       21.37      4.09 o 
   3   2  13      149.54      158.41      8.04 o 
   0   3  13       89.07       89.60      6.30 o 
   1   3  13       62.48       74.10      5.60 o 
   2   3  13       41.56       42.59      4.03 o 
  -2   4  13      121.38       93.75      9.61 o 
  -1   4  13      109.42       89.16      9.43 o 
   0   4  13       75.27       68.17      7.14 o 
   1   4  13      160.53      130.35      8.01 o 
  -4  -4  14       24.00       27.80      3.27 o 
  -3  -4  14      172.14      169.46      6.68 o 
  -2  -4  14      142.83      138.48      5.72 o 
  -5  -3  14       68.32       59.48      4.96 o 
  -4  -3  14      136.06      142.74      7.58 o 
  -3  -3  14      170.92      178.01      8.56 o 
  -2  -3  14       43.04       46.13      4.83 o 
  -1  -3  14      228.95      241.99      8.85 o 
   0  -3  14       37.82       28.96      3.24 o 
  -6  -2  14       60.72       55.44      4.35 o 
  -5  -2  14      171.64      166.20      8.38 o 
  -4  -2  14      162.16      187.19      9.48 o 
  -3  -2  14      263.43      282.15     11.64 o 
  -2  -2  14       80.55       87.93      6.82 o 
  -1  -2  14      175.58      160.97      8.48 o 
   0  -2  14       86.21       76.30      5.50 o 
   1  -2  14      251.16      198.86      6.97 o 
  -5  -1  14       55.39       60.92      5.54 o 
  -4  -1  14      108.34       97.12      7.25 o 
  -3  -1  14       86.29       85.53      6.98 o 
  -2  -1  14      184.43      185.70      9.80 o 
  -1  -1  14      242.03      237.10     10.70 o 
   0  -1  14      116.00      101.40      6.78 o 
   1  -1  14      385.06      318.75      9.95 o 
   2  -1  14       85.76      106.34      6.24 o 
  -5   0  14      219.49      201.12      8.80 o 
  -4   0  14       74.02       68.95      6.04 o 
  -3   0  14      161.84      159.01      9.03 o 
  -2   0  14       38.73       29.63      4.47 o 
  -1   0  14      486.48      492.25     15.24 o 
   0   0  14       29.17       25.51      3.95 o 
   1   0  14       72.38       88.05      7.10 o 
   2   0  14      192.75      249.05      9.59 o 
  -4   1  14      100.34       73.34      5.64 o 
  -3   1  14       88.21       77.31      6.08 o 
  -2   1  14      200.12      170.94      8.91 o 
   0   1  14      119.22      154.43      9.05 o 
   1   1  14      379.14      481.90     14.34 o 
   2   1  14       85.48      104.14      6.12 o 
  -1   2  14      169.22      181.48      8.29 o 
   0   2  14       80.95       95.85      6.08 o 
   1   2  14      239.02      277.55      9.40 o 
  -4  -2  15        2.56       -1.08      2.15 o 
  -3  -2  15      229.32      206.06      7.53 o 
  -2  -2  15      114.34      100.78      5.12 o 
  -4  -1  15       40.06       35.13      3.62 o 
  -3  -1  15      204.76      170.87      7.33 o 
  -2  -1  15      174.64      179.66      7.33 o 
  -1  -1  15      311.50      274.18      8.31 o 
  -3   0  15        3.21       -2.90      2.90 o 
  -1   0  15      354.77      413.46     11.73 o 
                                                 
